# Supplementary material for: Plasmonic trimers designed as SERS-active chemical traps for subtyping of lung tumors
Source: Nat Commun. 2024 Jul 12;15:5855. doi: 10.1038/s41467-024-50321-0 (PMC11245553; doi:10.1038/s41467-024-50321-0)
Supplement: Supplementary file 4 — Source Data [file 41467_2024_50321_MOESM4_ESM.xlsx]

## Sheet: Fig.2g
Wavelength	0°	90°
800	0.74913	0.51561
799	0.75389	0.51425
798	0.7587	0.51301
797	0.76354	0.51188
796	0.76842	0.51087
795	0.77334	0.50996
794	0.77829	0.50916
793	0.78327	0.50847
792	0.78829	0.50788
791	0.79332	0.50739
790	0.79839	0.50699
789	0.80347	0.5067
788	0.80857	0.50649
787	0.81369	0.50637
786	0.81883	0.50634
785	0.82398	0.5064
784	0.82914	0.50653
783	0.8343	0.50675
782	0.83947	0.50705
781	0.84465	0.50742
780	0.84983	0.50786
779	0.855	0.50837
778	0.86017	0.50895
777	0.86534	0.50959
776	0.8705	0.5103
775	0.87564	0.51106
774	0.88036	0.5117
773	0.88506	0.51238
772	0.89035	0.51325
771	0.89533	0.5143
770	0.90027	0.51554
769	0.9052	0.51661
768	0.91063	0.51804
767	0.91628	0.51895
766	0.92165	0.52007
765	0.92662	0.52133
764	0.93206	0.5229
763	0.93712	0.5245
762	0.94219	0.526
761	0.94694	0.52785
760	0.95211	0.52956
759	0.95714	0.53047
758	0.9624	0.53165
757	0.96707	0.533
756	0.97141	0.534
755	0.97533	0.53568
754	0.97949	0.53663
753	0.98376	0.53826
752	0.98769	0.53961
751	0.99143	0.54103
750	0.99581	0.54285
749	1.00009	0.54457
748	1.0043	0.54635
747	1.00795	0.54803
746	1.01205	0.54996
745	1.0164	0.55158
744	1.01956	0.55337
743	1.02325	0.55514
742	1.02677	0.55689
741	1.03054	0.55892
740	1.03397	0.56105
739	1.03749	0.56282
738	1.04157	0.56492
737	1.0446	0.5667
736	1.04824	0.56871
735	1.0515	0.57138
734	1.05452	0.57354
733	1.05729	0.57589
732	1.06069	0.57824
731	1.06396	0.58044
730	1.06731	0.58296
729	1.07072	0.58582
728	1.07419	0.58858
727	1.07766	0.59155
726	1.08083	0.59436
725	1.08411	0.59704
724	1.0875	0.59982
723	1.09153	0.60287
722	1.09588	0.60627
721	1.09959	0.60955
720	1.10371	0.61311
719	1.10826	0.61636
718	1.11287	0.61997
717	1.11697	0.62317
716	1.12139	0.62718
715	1.12563	0.63109
714	1.13023	0.63511
713	1.13418	0.6387
712	1.13833	0.64233
711	1.14236	0.64599
710	1.14711	0.64967
709	1.15115	0.65338
708	1.15544	0.65738
707	1.15943	0.66136
706	1.16319	0.66558
705	1.16747	0.66988
704	1.17261	0.67399
703	1.17728	0.67884
702	1.18184	0.68332
701	1.18629	0.68772
700	1.19113	0.69214
699	1.19578	0.69685
698	1.20028	0.70171
697	1.20485	0.70677
696	1.20991	0.712
695	1.21504	0.71758
694	1.21972	0.72277
693	1.22478	0.72792
692	1.22925	0.73339
691	1.23417	0.7386
690	1.23847	0.74397
689	1.24362	0.74978
688	1.24874	0.75558
687	1.25339	0.76135
686	1.25886	0.76769
685	1.26336	0.77375
684	1.26859	0.77993
683	1.2739	0.78607
682	1.27868	0.79234
681	1.28329	0.79854
680	1.28841	0.80509
679	1.29316	0.81149
678	1.29815	0.81778
677	1.30307	0.82422
676	1.30778	0.83057
675	1.31241	0.83722
674	1.31746	0.84403
673	1.32178	0.85086
672	1.32608	0.85758
671	1.33028	0.86447
670	1.33509	0.87184
669	1.33979	0.87875
668	1.34424	0.88586
667	1.3487	0.89279
666	1.35361	0.90019
665	1.35773	0.90759
664	1.36181	0.91482
663	1.36597	0.92215
662	1.37013	0.92973
661	1.3742	0.93751
660	1.37793	0.94512
659	1.38207	0.95283
658	1.38612	0.96017
657	1.38974	0.96817
656	1.39384	0.97599
655	1.39797	0.98387
654	1.40167	0.99169
653	1.40476	0.99968
652	1.40811	1.0075
651	1.41135	1.01519
650	1.41447	1.02312
649	1.41777	1.03145
648	1.42076	1.03935
647	1.42386	1.04771
646	1.42674	1.05562
645	1.42933	1.06344
644	1.43204	1.07107
643	1.43484	1.07924
642	1.43731	1.08746
641	1.44021	1.09544
640	1.44277	1.10374
639	1.4458	1.112
638	1.44796	1.11961
637	1.45027	1.12773
636	1.45235	1.136
635	1.4541	1.14415
634	1.456	1.15222
633	1.45765	1.16039
632	1.45918	1.16846
631	1.46064	1.17645
630	1.46215	1.18474
629	1.46312	1.19271
628	1.46378	1.20041
627	1.46442	1.20813
626	1.46477	1.21571
625	1.46475	1.22344
624	1.46538	1.23075
623	1.46515	1.23781
622	1.46511	1.24522
621	1.46497	1.25264
620	1.46476	1.25992
619	1.46381	1.26688
618	1.4636	1.27423
617	1.46297	1.28117
616	1.462	1.28834
615	1.461	1.29544
614	1.45952	1.30185
613	1.45821	1.30875
612	1.4562	1.31519
611	1.45428	1.32108
610	1.45269	1.32713
609	1.45091	1.33319
608	1.44828	1.3389
607	1.44582	1.34499
606	1.44346	1.35061
605	1.44041	1.35601
604	1.43757	1.36117
603	1.4342	1.36628
602	1.43122	1.37123
601	1.42797	1.37595
600	1.42453	1.38024
599	1.42099	1.38452
598	1.4171	1.38852
597	1.41337	1.39214
596	1.4094	1.39532
595	1.40552	1.39883
594	1.40163	1.40203
593	1.39708	1.40486
592	1.39243	1.40748
591	1.38787	1.40959
590	1.38329	1.41163
589	1.37838	1.41311
588	1.37312	1.41414
587	1.36798	1.41533
586	1.36233	1.41576
585	1.35671	1.41587
584	1.35099	1.41568
583	1.34521	1.41522
582	1.33882	1.41401
581	1.33245	1.41231
580	1.32619	1.41034
579	1.3194	1.40772
578	1.31236	1.40448
577	1.30555	1.40108
576	1.29856	1.39729
575	1.29168	1.3933
574	1.28453	1.38888
573	1.27675	1.38403
572	1.26959	1.37916
571	1.2624	1.37378
570	1.25514	1.36763
569	1.24797	1.36155
568	1.24103	1.35503
567	1.23357	1.348
566	1.22627	1.34095
565	1.21884	1.33367
564	1.21088	1.32566
563	1.20328	1.31769
562	1.19564	1.30907
561	1.1883	1.3003
560	1.18075	1.29175
559	1.17286	1.28263
558	1.16522	1.27362
557	1.15815	1.26415
556	1.15083	1.25436
555	1.14313	1.24467
554	1.1358	1.23446
553	1.12815	1.22441
552	1.12082	1.21417
551	1.11315	1.20364
550	1.10579	1.19292
549	1.09838	1.18223
548	1.0911	1.17141
547	1.0841	1.16055
546	1.07673	1.14972
545	1.06932	1.13891
544	1.06168	1.12767
543	1.05409	1.11655
542	1.04648	1.10549
541	1.03926	1.0942
540	1.03177	1.08294
539	1.02403	1.07158
538	1.01625	1.06021
537	1.00841	1.04893
536	1.00079	1.03768
535	0.99329	1.02646
534	0.98534	1.01538
533	0.97748	1.00409
532	0.96974	0.99285
531	0.9621	0.98186
530	0.95412	0.97098
529	0.94628	0.96003
528	0.93832	0.94916
527	0.93054	0.93828
526	0.92253	0.92772
525	0.91462	0.91713
524	0.90639	0.90677
523	0.89859	0.89639
522	0.89075	0.88618
521	0.88272	0.87582
520	0.8748	0.8656
519	0.8669	0.85599
518	0.85888	0.8465
517	0.85083	0.83669
516	0.84288	0.82723
515	0.83486	0.81797
514	0.82689	0.8082
513	0.81916	0.79901
512	0.81167	0.79023
511	0.80409	0.78136
510	0.79663	0.77271
509	0.78945	0.76437
508	0.78242	0.75621
507	0.77538	0.748
506	0.76821	0.74029
505	0.76148	0.73297
504	0.75498	0.72557
503	0.74856	0.71883
502	0.74273	0.7121
501	0.7372	0.70564
500	0.73196	0.69948
499	0.72665	0.69364
498	0.72184	0.68821
497	0.71733	0.68313
496	0.71326	0.67843
495	0.70917	0.67407
494	0.70554	0.66981
493	0.70238	0.66601
492	0.6993	0.66246
491	0.697	0.65925
490	0.69458	0.65611
489	0.69281	0.65374
488	0.69114	0.6512
487	0.69017	0.64918
486	0.68951	0.64749
485	0.68877	0.64594
484	0.68803	0.64471
483	0.68808	0.64364
482	0.68844	0.64294
481	0.68874	0.6424
480	0.68909	0.64197
479	0.68987	0.64188
478	0.69041	0.64167
477	0.69133	0.64193
476	0.69221	0.64233
475	0.69329	0.64263
474	0.69438	0.64338
473	0.69563	0.64374
472	0.69698	0.64428
471	0.69802	0.64507
470	0.69952	0.64604
469	0.70089	0.64692
468	0.70226	0.64777
467	0.70392	0.64864
466	0.70538	0.64974
465	0.70679	0.65053
464	0.70823	0.65141
463	0.70972	0.6527
462	0.71094	0.65362
461	0.71233	0.65462
460	0.7134	0.65526
459	0.71472	0.65657
458	0.7161	0.65792
457	0.71743	0.65887
456	0.71889	0.65999
455	0.72025	0.66103
454	0.72194	0.66243
453	0.72366	0.66368
452	0.72517	0.66495
451	0.72676	0.66613
450	0.72812	0.66727
449	0.72955	0.66835
448	0.73114	0.66957
447	0.73259	0.67063
446	0.73431	0.67158
445	0.73568	0.67253
444	0.73705	0.67327
443	0.73838	0.67451
442	0.7399	0.67544
441	0.74141	0.67627
440	0.74306	0.67716
439	0.74464	0.6785
438	0.74594	0.67945
437	0.74779	0.68066
436	0.74944	0.68144
435	0.75082	0.68253
434	0.75203	0.68335
433	0.75339	0.68465
432	0.75506	0.68576
431	0.756	0.68647
430	0.75726	0.68699
429	0.75885	0.68803
428	0.75989	0.68866
427	0.76115	0.69003
426	0.76268	0.69079
425	0.76381	0.69155
424	0.76509	0.69243
423	0.76639	0.69333
422	0.76772	0.69423
421	0.76907	0.69515
420	0.77046	0.69609
419	0.77188	0.69704
418	0.77334	0.69801
417	0.77484	0.69901
416	0.7764	0.70002
415	0.778	0.70106
414	0.77967	0.70213
413	0.78139	0.70322
412	0.78317	0.70435
411	0.78503	0.7055
410	0.78695	0.70669
409	0.78895	0.70792
408	0.79103	0.70918
407	0.7932	0.71049
406	0.79545	0.71183
405	0.79779	0.71322
404	0.80023	0.71466
403	0.80277	0.71614
402	0.80541	0.71767
401	0.80816	0.71925
400	0.81102	0.72089

## Sheet: Fig.2h
Wavelength	0°	90°
400	2.51297	2.10403
404	2.51437	2.0993
408	2.51478	2.09389
412	2.51464	2.08849
416	2.51315	2.08202
420	2.51123	2.07578
424	2.50853	2.06983
428	2.50595	2.06463
432	2.50337	2.06039
436	2.50115	2.05744
440	2.49964	2.0561
444	2.49904	2.05668
448	2.4996	2.05947
452	2.50181	2.06487
456	2.50568	2.073
460	2.51195	2.08463
464	2.52021	2.09931
468	2.53203	2.11885
472	2.54625	2.14202
476	2.56282	2.16863
480	2.58415	2.20175
484	2.60831	2.23912
488	2.63676	2.28266
492	2.66842	2.33124
496	2.70403	2.38634
500	2.74224	2.4465
504	2.78336	2.51289
508	2.82624	2.58427
512	2.87035	2.66174
516	2.91447	2.74394
520	2.95843	2.83231
524	3.00134	2.9265
528	3.0433	3.02914
532	3.08518	3.14167
536	3.12841	3.26804
540	3.1738	3.41022
544	3.22378	3.5714
548	3.2814	3.75237
552	3.35251	3.95104
556	3.43913	4.16265
560	3.54551	4.37602
564	3.67565	4.57369
568	3.8323	4.73223
572	4.01587	4.82693
576	4.22851	4.83331
580	4.46352	4.73688
584	4.71197	4.53937
588	4.96194	4.25541
592	5.19338	3.91181
596	5.37357	3.53665
600	5.4773	3.15624
604	5.48224	2.79084
608	5.37958	2.45375
612	5.17129	2.15114
616	4.87747	1.88523
620	4.52491	1.65412
624	4.1453	1.45449
628	3.76067	1.28405
632	3.39825	1.13775
636	3.06362	1.01253
640	2.76551	0.90448
644	2.50203	0.81153
648	2.27395	0.73152
652	2.07643	0.66196
656	1.90514	0.60157
660	1.7585	0.54873
664	1.63224	0.50235
668	1.52302	0.46164
672	1.42758	0.42561
676	1.34503	0.39372
680	1.2733	0.36525
684	1.21012	0.33989
688	1.15461	0.31717
692	1.10592	0.2967
696	1.06231	0.27821
700	1.02419	0.26165
704	0.98972	0.24652
708	0.95898	0.23267
712	0.93093	0.22
716	0.9061	0.20856
720	0.88382	0.19806
724	0.86349	0.18835
728	0.84476	0.17943
732	0.82782	0.17121
736	0.81251	0.16359
740	0.79834	0.15652
744	0.78534	0.14996
748	0.77324	0.14385
752	0.76223	0.13816
756	0.75195	0.13283
760	0.74251	0.12786
764	0.7337	0.1232
768	0.72557	0.11884
772	0.71795	0.11473
776	0.71083	0.11086
780	0.70418	0.10721
784	0.69795	0.10378
788	0.69209	0.10053
792	0.68666	0.09745
796	0.68143	0.09454
800	0.67658	0.09177

## Sheet: Fig.3a
Raman shift	Au@Al2O3-Au-Au@Al2O3	Au-Au-Au
600.807	-18.5694	-43.1583
602.555	-47.9489	-29.5605
604.304	29.8782	23.5064
606.05	53.3306	32.2885
607.798	4.82899	0.607971
609.544	36.8447	5.88042
611.289	102.488	3.56234
613.035	72.4626	24.7892
614.779	103.036	39.4291
616.524	66.7161	25.3596
618.268	81.5644	23.2578
620.01	9.66973	0.16542
621.753	1.51061	-30.311
623.496	54.7664	40.5305
625.237	-17.3825	-4.12654
626.978	-49.2896	-33.3484
628.718	13.5678	-24.055
630.459	16.8735	-18.7392
632.199	-26.8642	26.9784
633.938	63.1838	34.0511
635.676	95.2714	26.2236
637.414	62.0499	59.2665
639.151	64.7686	50.1161
640.889	58.4773	32.0179
642.625	110.613	52.2338
644.361	100.622	36.7611
646.097	103.943	54.4845
647.832	116.817	85.4762
649.566	123.078	58.3946
651.3	124.761	49.6095
653.033	125.299	70.3416
654.766	175.722	55.0077
656.499	142.458	79.8083
658.231	142.736	114.345
659.962	89.7807	128.734
661.693	80.0164	102.374
663.424	29.0659	91.4412
665.153	70.7473	109.665
666.882	15.2865	97.7413
668.611	-8.84979	80.8872
670.339	-67.4257	82.0639
672.067	13.0003	29.9042
673.795	63.9876	77.8581
675.521	-93.9879	60.1248
677.247	4.36137	51.2921
678.973	3.79285	36.3587
680.699	104.405	22.2461
682.423	0.389801	12.5534
684.148	-18.6348	23.4025
685.872	131.533	3.22626
687.594	117.496	15.8638
689.317	76.2693	-16.7501
691.04	102.653	-15.0619
692.761	83.4466	-10.7554
694.482	187.663	-21.2376
696.203	149.095	23.8494
697.923	223.554	13.979
699.643	227.637	11.8466
701.362	209.141	25.9552
703.081	291.275	14.5525
704.799	276.428	17.5241
706.517	245.61	28.5413
708.234	373.609	92.4111
709.95	399.429	79.987
711.667	399.074	58.7523
713.382	241.727	-14.6594
715.097	301.2	13.2986
716.812	300.076	47.1542
718.526	245.757	22.0425
720.24	340.047	8.52038
721.953	242.125	1.57007
723.665	265.196	-7.68663
725.378	331.862	22.5977
727.089	269.102	35.6271
728.8	197.918	-24.4536
730.51	202.105	-6.8803
732.221	196.464	-6.77783
733.93	181.574	1.66496
735.639	112.437	3.8939
737.348	104.046	5.1159
739.056	79.7946	21.0787
740.763	153.876	29.3603
742.47	132.084	80.7853
744.177	105.419	67.072
745.883	120.859	59.0728
747.589	169.405	63.8499
749.294	102.05	40.5911
750.999	5.98632	56.3261
752.703	109.007	37.8911
754.406	106.305	26.6283
756.109	76.2742	26.2983
757.812	-27.6931	28.4755
759.513	-2.81289	13.2645
761.215	66.9558	13.3298
762.916	-102.716	-9.15618
764.617	17.0113	24.8287
766.317	-17.1418	10.6135
768.017	89.9503	-16.6417
769.716	27.4575	-1.38152
771.414	64.7654	40.688
773.112	42.283	14.2069
774.81	-12.804	42.6011
776.507	65.6975	55.6718
778.203	75.5741	47.6528
779.899	151.834	61.4263
781.595	215.665	27.4728
783.29	122.451	30.832
784.985	111.603	44.4887
786.679	178.507	29.9803
788.372	228.751	36.0659
790.065	197.543	9.81943
791.758	288.662	34.5287
793.45	258.319	35.5384
795.141	254.295	44.5352
796.833	219.997	25.754
798.523	261.007	47.5793
800.214	336.335	79.4905
801.903	388.361	82.5442
803.592	340.296	107.236
805.281	297.319	116.769
806.968	340.636	143.304
808.657	402.249	240.372
810.344	329.54	206.992
812.03	321.312	242.974
813.717	378.369	203.343
815.402	441.693	226.438
817.087	496.688	209.932
818.771	462.15	121.752
820.456	427.485	107.916
822.14	405.876	109.477
823.823	365.125	59.5926
825.505	384.233	33.208
827.187	379.595	-1.76611
828.869	251.609	-4.90009
830.551	255.081	16.3516
832.232	334.995	23.4682
833.912	403.756	70.0217
835.592	285.763	6.85545
837.271	267.013	30.1251
838.95	332.507	7.09565
840.628	328.443	43.5841
842.306	313.619	25.3425
843.983	249.036	5.51059
845.659	238.086	8.24542
847.335	196.981	30.2094
849.011	343.714	52.5241
850.687	252.485	56.2935
852.362	250.494	83.6916
854.036	243.141	68.5268
855.709	205.621	61.2569
857.383	200.145	75.3262
859.056	135.907	19.2231
860.729	184.309	49.8132
862.4	170.345	-1.84559
864.072	169.628	33.2867
865.743	147.152	-12.0321
867.413	243.313	11.4784
869.083	127.924	12.3861
870.753	50.3784	4.54111
872.421	89.4752	24.9159
874.09	118.224	-4.57495
875.758	1.01738	-19.3267
877.425	123.066	9.78734
879.092	27.5629	-4.54024
880.759	37.9185	12.3318
882.425	128.726	22.8101
884.091	57.3962	21.473
885.755	48.3226	25.5334
887.42	54.1115	-4.41783
889.084	2.36951	32.8192
890.748	19.0907	26.3009
892.411	-20.4734	-12.6789
894.074	-43.9132	-13.5637
895.736	52.4835	1.72873
897.397	-16.6006	-18.9168
899.058	9.11588	39.7325
900.719	-30.8842	-8.05613
902.38	25.4723	8.40374
904.039	51.5487	24.3773
905.698	-62.0944	13.9052
907.357	-8.69739	6.64321
909.015	-5.2605	27.4218
910.673	18.6563	20.5684
912.33	39.8533	48.9474
913.987	-69.07	-29.6646
915.643	12.6067	28.3975
917.299	54.4835	36.7436
918.954	-35.3599	5.8751
920.609	22.0767	46.3583
922.264	-33.3266	30.663
923.918	-49.4502	10.3182
925.571	41.4968	40.3235
927.224	56.377	50.5212
928.877	72.7943	73.0615
930.528	106.953	60.788
932.18	59.6565	37.8538
933.831	93.5093	55.2938
935.482	162.913	88.4324
937.132	151.471	71.304
938.781	141.79	23.6865
940.431	70.2701	4.49206
942.079	65.1161	11.2707
943.727	61.7331	19.6594
945.375	-12.2777	12.2612
947.022	20.887	26.1174
948.669	26.0328	44.8363
950.315	100.561	69.9827
951.961	31.278	37.0602
953.606	-29.8157	37.3135
955.251	-40.3139	21.6281
956.895	20.3842	-34.1683
958.539	69.8826	43.0012
960.182	59.3886	34.4523
961.825	10.8996	11.9217
963.468	86.4231	18.1498
965.11	151.56	13.5297
966.751	38.7286	-16.395
968.392	70.1931	-32.2016
970.033	190.8	6.50301
971.672	112.532	-5.31786
973.312	112.614	26.0157
974.951	175.262	22.5063
976.589	358.732	59.5067
978.227	370.444	13.9573
979.866	596.576	69.0522
981.503	794.999	150.791
983.139	986.961	111.375
984.775	1069.71	121.402
986.411	1231.71	103.672
988.046	1680.19	213.784
989.681	1802.88	197.937
991.315	2113.84	235.678
992.949	2276.66	287.658
994.582	2422.97	299.477
996.215	2733.54	367.735
997.848	2999.95	380.83
999.48	3072.06	401.561
1001.11	3155.25	388.527
1002.74	3358.72	368.127
1004.37	3385.08	333.761
1006	3326.73	367.53
1007.63	3169.66	321.327
1009.26	2918.68	262.658
1010.89	2668	309.619
1012.52	2375.97	264.008
1014.15	2083.55	260.858
1015.77	1812.39	242.573
1017.4	1438.36	152.726
1019.03	1177.65	88.304
1020.65	1029.59	89.6972
1022.28	774.28	74.1233
1023.9	621.044	38.9281
1025.53	574.55	37.3243
1027.15	527.536	34.3156
1028.77	399.029	5.69642
1030.4	342.145	23.0536
1032.02	431.501	28.4349
1033.64	412.972	57.1384
1035.26	333.561	51.9267
1036.88	400.469	68.3788
1038.5	393.301	42.2567
1040.12	297.124	63.6798
1041.74	218.141	35.4762
1043.36	254.881	19.144
1044.98	280.745	20.2121
1046.6	314.764	21.6511
1048.22	291.925	-1.37702
1049.83	333.96	17.6131
1051.45	328.797	8.68939
1053.07	512.589	43.5756
1054.68	509.72	61.4727
1056.3	661.508	144.718
1057.91	791.764	199.288
1059.53	753.975	222.557
1061.14	784.299	195.361
1062.76	814.205	193.784
1064.37	711.637	215.2
1065.98	741.206	166.623
1067.59	645.506	130.626
1069.21	565.337	124.241
1070.82	623.295	108.769
1072.43	594.588	148.725
1074.04	598.813	104.857
1075.65	700.362	131.328
1077.26	728.249	100.941
1078.86	797.659	167.149
1080.47	1062.41	231.161
1082.08	1146.28	282.683
1083.69	1393.68	307.714
1085.3	1637.41	384.619
1086.9	1834.87	465.331
1088.51	2162.25	519.045
1090.11	2601.36	585.565
1091.72	2967.4	635.888
1093.32	3301.56	706.816
1094.93	3644.24	705.949
1096.53	3883.25	685.689
1098.14	4037.98	587.233
1099.74	4082.23	521.984
1101.34	4050.6	445.94
1102.94	3905.69	366.703
1104.54	3709.51	296.274
1106.15	3417.43	223.652
1107.75	3061.88	207.438
1109.35	2716.43	220.432
1110.95	2231.3	127.437
1112.54	1875.88	139.451
1114.14	1507.98	106.075
1115.74	1155.78	69.9108
1117.34	955.888	61.7582
1118.94	811.105	42.8187
1120.53	565.219	-0.175487
1122.13	478.046	25.1961
1123.73	478.374	-7.61063
1125.32	339.801	-6.46927
1126.92	375.929	2.76497
1128.51	328.344	-3.04217
1130.1	319.064	-0.0953732
1131.7	371.077	49.2539
1133.29	374.575	55.5189
1134.88	376.771	44.5993
1136.48	411.047	58.2223
1138.07	321.419	60.8638
1139.66	254.067	31.4306
1141.25	309.205	62.501
1142.84	273.619	60.2612
1144.43	258.918	62.2701
1146.02	243.487	23.0782
1147.61	194.539	44.1634
1149.2	179.857	17.2542
1150.78	136.845	52.4373
1152.37	133.513	7.15105
1153.96	98.6395	-21.1451
1155.55	42.4303	16.1167
1157.13	0.485081	-9.93623
1158.72	-6.59762	12.8567
1160.3	37.3855	38.0336
1161.89	-0.653408	5.17597
1163.47	-4.4929	56.9549
1165.06	-16.4512	18.8052
1166.64	3.59137	21.3379
1168.22	-10.9266	50.6257
1169.81	-11.2452	62.0688
1171.39	-16.2431	61.6333
1172.97	14.1912	61.6187
1174.55	77.8656	44.5033
1176.13	5.57769	45.1277
1177.71	111.718	55.8115
1179.29	155.702	44.9281
1180.87	174.917	69.1606
1182.45	182.962	57.0486
1184.03	213.626	64.211
1185.61	159.524	36.949
1187.18	250.847	20.2656
1188.76	290.982	54.104
1190.34	255.145	59.7322
1191.91	336.726	49.6019
1193.49	397.513	82.4634
1195.07	482.322	17.6707
1196.64	507.734	39.7192
1198.21	592.363	51.4448
1199.79	718.389	73.6088
1201.36	732.423	42.5393
1202.93	798.666	74.6851
1204.51	867.304	30.9636
1206.08	863.138	67.5368
1207.65	970.779	62.2717
1209.22	948.408	86.9755
1210.79	928.829	76.7443
1212.36	1060.84	71.6536
1213.93	893.451	47.9221
1215.5	946.837	91.2915
1217.07	933.413	83.4225
1218.64	883.768	47.056
1220.21	829.508	64.9195
1221.78	730.626	64.864
1223.34	670.923	87.6522
1224.91	625.197	79.4524
1226.48	562.445	55.3561
1228.04	547.067	97.1457
1229.61	582.451	98.7734
1231.17	431.014	79.3772
1232.74	434.143	122.539
1234.3	430.44	80.4239
1235.86	443.7	75.5437
1237.43	392.715	61.45
1238.99	437.501	52.8437
1240.55	404.246	6.95268
1242.11	513.342	46.2546
1243.67	477.604	34.1441
1245.24	480.412	30.6647
1246.8	484.383	23.5659
1248.36	456.499	-6.14948
1249.92	526.774	8.36477
1251.47	465.193	24.6641
1253.03	491.768	7.32264
1254.59	502.682	-43.449
1256.15	544.142	20.9229
1257.71	525.356	19.8446
1259.26	449.707	66.389
1260.82	477.6	39.138
1262.38	467.635	90.8263
1263.93	609.419	41.0976
1265.49	564.535	61.0981
1267.04	474.191	73.4513
1268.59	510.586	38.5742
1270.15	484.114	-7.37528
1271.7	473.181	66.9342
1273.25	512.384	77.8486
1274.81	417.72	33.7271
1276.36	406.19	46.1409
1277.91	469.394	80.3291
1279.46	513.929	73.8684
1281.01	430.589	60.5431
1282.56	312.388	56.3639
1284.11	411.118	52.3253
1285.66	418.377	50.4265
1287.21	394.557	60.6608
1288.76	349.075	54.441
1290.31	341.721	-22.6292
1291.85	430.087	-4.42371
1293.4	337.389	3.20823
1294.95	305.611	10.5409
1296.49	360.568	-1.15742
1298.04	377.243	4.14754
1299.58	383.455	16.1781
1301.13	322.383	9.15747
1302.67	309.246	25.3905
1304.22	311.027	25.8397
1305.76	276.135	53.4383
1307.3	303.578	53.1247
1308.85	280.938	93.1491
1310.39	248.224	24.4793
1311.93	223.838	23.7546
1313.47	192.184	24.76
1315.01	203.65	22.2842
1316.55	253.243	7.59833
1318.09	262.363	2.37822
1319.63	170.209	16.0844
1321.17	171.184	10.0554
1322.71	134.285	2.27737
1324.25	150.517	-16.3823
1325.79	186.075	2.82495
1327.32	165.964	-5.33997
1328.86	218.375	19.5208
1330.4	142.723	9.91909
1331.93	108.801	23.107
1333.47	114.41	15.9007
1335	81.5445	5.38307
1336.54	113.418	16.6021
1338.07	38.2252	26.0508
1339.6	26.5595	55.9872
1341.14	9.4334	23.0556
1342.67	-8.56253	54.3144
1344.2	29.9846	44.1851
1345.74	20.2611	59.508
1347.27	27.4235	90.3473
1348.8	-76.7492	82.2606
1350.33	0.617088	50.8522
1351.86	69.7409	73.1282
1353.39	-9.30267	40.1473
1354.92	-3.35719	39.6358
1356.45	-44.6625	22.601
1357.98	49.376	61.8238
1359.5	10.9328	13.6769
1361.03	-37.548	41.112
1362.56	16.3307	34.6598
1364.09	12.7697	38.676
1365.61	-16.992	30.6627
1367.14	-0.752543	22.0978
1368.66	18.8055	21.3429
1370.19	-16.3152	15.8182
1371.71	-10.7966	13.8832
1373.24	40.5613	19.2597
1374.76	-78.3581	4.36637
1376.28	66.9215	35.7491
1377.81	-28.2447	14.5629
1379.33	-11.1855	23.3931
1380.85	41.0369	25.6067
1382.37	64.8775	49.0499
1383.89	-54.9087	45.5164
1385.41	29.6728	31.8602
1386.93	30.0675	33.1759
1388.45	-5.13186	29.3704
1389.97	-85.3351	6.6159
1391.49	31.546	10.1617
1393.01	47.9824	27.031
1394.53	-7.45922	4.9772
1396.05	14.483	7.08333
1397.56	67.6048	23.7509
1399.08	51.5058	6.03886
1400.6	74.7951	20.3418
1402.11	143.069	7.21652
1403.63	99.5276	-6.69782
1405.14	141.778	18.1797
1406.66	145.616	27.2709
1408.17	136.649	5.31221
1409.69	158.675	2.29073
1411.2	116.499	-3.93269
1412.71	91.5203	-25.8603
1414.22	99.3426	0.175636
1415.74	124.961	2.40464
1417.25	81.3867	15.7962
1418.76	93.2176	24.7375
1420.27	24.8492	-0.186504
1421.78	49.6937	-15.8668
1423.29	55.7496	-16.5301
1424.8	95.6167	-18.3245
1426.31	62.6923	13.3929
1427.82	11.5881	6.97008
1429.32	11.2997	29.61
1430.83	-7.25978	23.157
1432.34	-30.4633	-2.80013
1433.85	-28.1434	-10.548
1435.35	14.3328	11.8871
1436.86	17.6145	11.4969
1438.36	24.136	13.4131
1439.87	10.6883	7.53624
1441.38	26.6774	29.9181
1442.88	17.293	15.478
1444.38	28.5437	27.1042
1445.89	54.2321	16.4146
1447.39	42.5575	28.9409
1448.89	75.1295	20.1357
1450.39	50.3374	20.9365
1451.9	45.5899	40.1746
1453.4	85.686	16.0863
1454.9	137.629	30.9972
1456.4	174.422	27.7937
1457.9	124.658	5.34876
1459.4	189.353	15.5505
1460.9	148.1	29.1303
1462.4	139.303	-14.0537
1463.89	216.362	1.40816
1465.39	316.475	4.93438
1466.89	254.453	6.55093
1468.39	233.293	24.1003
1469.88	246.189	26.1543
1471.38	270.556	17.4724
1472.87	260.183	10.3493
1474.37	238.084	16.7832
1475.86	302.646	23.7159
1477.36	255.288	12.7115
1478.85	240.593	-2.35267
1480.35	217.573	2.36237
1481.84	242.032	23.066
1483.33	205.362	29.3508
1484.82	301.768	36.643
1486.32	256.254	33.7474
1487.81	229.219	34.1449
1489.3	189.471	35.5603
1490.79	180.2	8.51892
1492.28	211.211	-1.14511
1493.77	155.109	-6.36161
1495.26	96.8914	35.1027
1496.75	136.16	28.9607
1498.24	113.711	21.1998
1499.72	95.5558	36.5817
1501.21	47.8921	-13.8225
1502.7	82.1191	24.9365
1504.19	118.637	14.7125
1505.67	96.441	20.9092
1507.16	52.1472	8.55043
1508.64	89.9449	1.75533
1510.13	45.0333	12.9565
1511.61	81.8228	34.0576
1513.1	87.503	12.8011
1514.58	98.2871	18.0988
1516.07	21.5631	4.49613
1517.55	-41.6557	10.1227
1519.03	-20.6996	14.0904
1520.51	-9.50294	11.6046
1522	1.38289	-10.0528
1523.48	22.9804	11.3797
1524.96	24.7783	9.01231
1526.44	-29.0608	13.4306
1527.92	-21.9421	-3.32583
1529.4	-20.8221	12.4154
1530.88	37.0184	16.7526
1532.36	36.7635	6.39052
1533.83	3.38757	6.99615
1535.31	-0.0622101	-3.51245
1536.79	5.6184	-27.7774
1538.27	-20.4224	-23.0749
1539.74	-13.6208	-0.629479
1541.22	-38.6975	15.2207
1542.7	34.0246	2.86086
1544.17	90.8559	22.3056
1545.65	56.7907	-0.01102
1547.12	90.8147	8.86438
1548.59	138.747	-12.7621
1550.07	142.983	-5.99935
1551.54	146.705	17.3107
1553.02	154.539	-10.4315
1554.49	205.659	-9.01184
1555.96	173.476	2.00712
1557.43	258.201	-0.050898
1558.9	296.609	29.0302
1560.37	312.715	18.7788
1561.84	339.921	12.1965
1563.31	378.214	14.8129
1564.78	437.996	-6.4999
1566.25	446.669	17.3034
1567.72	510.632	16.6794
1569.19	605.685	22.3657
1570.66	711.622	37.5232
1572.13	785.245	38.2724
1573.59	861.35	38.3654
1575.06	882.74	14.8244
1576.53	952.61	26.2967
1577.99	991.156	30.251
1579.46	1044.57	38.0861
1580.92	978.274	31.2323
1582.39	1042.05	50.351
1583.85	1024.28	24.8775
1585.31	958.398	27.5111
1586.78	990.982	50.6492
1588.24	975.216	43.0936
1589.7	963.527	38.4571
1591.17	957.89	77.9305
1592.63	964.906	83.7247
1594.09	1003.19	97.6468
1595.55	970.915	84.6885
1597.01	970.292	103.658
1598.47	1069.12	103.963
1599.93	1110.19	122.994
1601.39	1119.7	121.76
1602.85	1207.25	127.658
1604.31	1342.43	107.693
1605.76	1359.44	82.0657
1607.22	1371.89	98.7729
1608.68	1544.96	69.6178
1610.14	1577.45	41.5981
1611.59	1597.55	67.7151
1613.05	1648.08	43.1652
1614.5	1667.01	11.7489
1615.96	1631.94	18.8559
1617.41	1530.08	9.29697
1618.87	1518.63	-7.9702
1620.32	1365.16	6.22635
1621.77	1247.48	-1.70055
1623.23	1119.79	0.24962
1624.68	1015.27	-6.53699
1626.13	857.943	-1.95628
1627.58	727.374	4.24019
1629.04	577.977	-3.36026
1630.49	522.549	8.14279
1631.94	466.668	-2.98629
1633.39	333.139	10.632
1634.84	290.969	-8.63425
1636.29	254.329	-5.04292
1637.74	301.625	3.04542
1639.18	197.65	5.09357
1640.63	207.6	-2.71438
1642.08	192.271	4.41371
1643.53	169.455	-12.7023
1644.97	154.542	6.26788
1646.42	120.333	2.81766
1647.87	126.417	-0.957398
1649.31	129.787	-4.46083
1650.76	110.231	20.7011
1652.2	36.3559	0.958377
1653.65	36.7507	-10.0275
1655.09	53.3946	9.21945
1656.54	42.9029	4.30383
1657.98	51.4533	-0.486444
1659.42	52.4345	0.505487
1660.86	42.8538	10.569
1662.31	1.49132	7.83991
1663.75	-1.65998	20.3816
1665.19	-7.39587	2.21917
1666.63	2.0903	-4.42054
1668.07	-5.4647	11.0043
1669.51	42.1105	-3.9869
1670.95	-13.562	13.1128
1672.39	-39.4756	-1.2204
1673.83	25.0539	13.6675
1675.27	-10.7361	12.1385
1676.7	14.8336	16.1052
1678.14	-10.3574	0.428137
1679.58	-12.8669	11.4979
1681.02	-7.01586	14.4038
1682.45	20.5964	7.25123
1683.89	5.40118	5.22274
1685.32	-5.22711	5.48632
1686.76	9.7862	0.334393
1688.19	-40.6807	5.42299
1689.63	7.04663	12.13
1691.06	35.8203	9.43879
1692.49	11.7443	-1.36943
1693.93	-1.71651	16.5658
1695.36	0.213474	3.02417
1696.79	12.3089	-5.96331
1698.22	-8.65919	-10.0189
1699.66	-10.0471	-21.0794

## Sheet: Fig.3b
Raman shift	Au@Al2O3-Au-Au@Al2O3	Au-Au-Au
600.807	-13.6113	1.50591
602.555	-28.4285	-15.6667
604.304	37.3043	15.5551
606.05	19.5387	8.94432
607.798	-23.1757	-4.85664
609.544	-15.2844	20.345
611.289	0.1961	29.7301
613.035	55.6666	62.7576
614.779	51.0363	93.4053
616.524	84.2752	90.6295
618.268	102.986	125.91
620.01	60.1405	188.212
621.753	133.71	186.006
623.496	151.669	163.761
625.237	102.998	177.458
626.978	99.6737	142.068
628.718	91.3398	115.567
630.459	67.9292	108.428
632.199	41.8023	66.6355
633.938	9.93839	79.6651
635.676	49.3194	51.4961
637.414	-3.76826	-0.891012
639.151	-23.2873	0.985125
640.889	52.1611	36.6046
642.625	14.7965	4.02206
644.361	-8.88055	4.38074
646.097	37.1029	-1.98787
647.832	56.2273	-0.422932
649.566	0.8799	13.2501
651.3	18.9698	22.7851
653.033	16.2813	13.6421
654.766	87.4149	29.3972
656.499	19.6652	-6.5511
658.231	11.5791	19.1435
659.962	16.5623	7.18534
661.693	4.21672	-4.73501
663.424	-12.1053	3.4444
665.153	37.5719	7.33302
666.882	-3.25931	7.6371
668.611	55.4005	2.64841
670.339	64.5197	12.8319
672.067	33.7321	-18.064
673.795	25.2643	25.8854
675.521	44.809	15.8235
677.247	45.3593	21.2477
678.973	43.8498	22.9578
680.699	22.7277	-8.74118
682.423	18.1372	22.0689
684.148	68.7429	36.3809
685.872	14.7609	21.9631
687.594	-14.8599	30.5423
689.317	5.57019	14.6837
691.04	20.4971	-8.36987
692.761	14.9831	14.469
694.482	16.4464	14.5949
696.203	32.5239	29.6108
697.923	15.9171	-19.7
699.643	3.8743	-10.7853
701.362	53.7916	22.8246
703.081	-8.40689	-8.01226
704.799	-31.0134	26.4382
706.517	39.3802	11.8803
708.234	23.7471	-14.0194
709.95	63.0857	49.011
711.667	45.75	29.6114
713.382	-12.6141	19.5158
715.097	-16.5092	8.93102
716.812	1.95573	37.012
718.526	25.5887	3.23862
720.24	45.8416	17.398
721.953	34.0579	19.5297
723.665	1.2495	42.1322
725.378	44.4149	67.7037
727.089	30.5595	10.7492
728.8	52.6816	21.7666
730.51	42.7828	17.7569
732.221	60.8616	61.2189
733.93	36.8107	38.657
735.639	24.9941	20.0701
737.348	29.1604	30.4592
739.056	48.9788	19.3253
740.763	44.8948	28.1694
742.47	24.2908	-1.5078
744.177	13.3748	-4.20667
745.883	20.36	20.8991
747.589	21.35	-1.22753
749.294	-11.0687	10.0809
750.999	34.3904	35.3318
752.703	15.2236	-28.2433
754.406	-33.517	3.33019
756.109	54.6349	27.6958
757.812	7.49255	19.2119
759.513	52.9226	-11.6189
761.215	46.3909	27.8526
762.916	-10.609	10.162
764.617	5.66618	21.2592
766.317	5.72655	13.9137
768.017	10.5343	20.9834
769.716	48.3504	33.9597
771.414	49.1777	30.9373
773.112	39.0142	102.913
774.81	124.863	201.391
776.507	280.724	330.871
778.203	369.603	535.357
779.899	581.494	794.842
781.595	806.404	1049.34
783.29	973.332	1244.34
784.985	1089.28	1376.36
786.679	1197.24	1435.88
788.372	1092.23	1354.41
790.065	918.241	1125.45
791.758	738.274	867.51
793.45	519.331	619.08
795.141	338.413	359.165
796.833	183.519	194.264
798.523	95.6552	114.382
800.214	71.8163	89.5145
801.903	80.0071	65.6679
803.592	77.2258	42.3384
805.281	36.4755	101.031
806.968	113.755	78.7438
808.657	85.0657	90.4766
810.344	39.4083	70.2331
812.03	71.7835	66.0131
813.717	85.1903	71.3149
815.402	61.6317	84.1426
817.087	30.1072	47.9956
818.771	32.6169	40.3739
820.456	29.1602	24.277
822.14	32.7398	33.7511
823.823	31.3553	30.1033
825.505	39.0064	10.3367
827.187	42.6938	-16.3376
828.869	22.4177	-2.20342
830.551	16.1772	-13.001
832.232	21.5791	33.491
833.912	21.4173	6.21028
835.592	8.39499	23.4495
837.271	14.4112	29.8299
838.95	45.8593	17.1207
840.628	3.88745	-3.4725
842.306	22.4721	36.6796
843.983	11.4964	39.4299
845.659	17.3953	7.70557
847.335	-34.1361	26.1186
849.011	11.6572	30.0641
850.687	-5.49446	37.7216
852.362	59.3952	45.4175
854.036	0.326456	6.15118
855.709	23.2998	27.425
857.383	10.3055	4.78759
859.056	1.35195	37.4311
860.729	31.3955	46.3873
862.4	42.009	43.2893
864.072	55.3235	-4.04516
865.743	69.9827	55.7134
867.413	39.7103	28.8049
869.083	-3.5248	10.5742
870.753	28.1153	13.8909
872.421	53.2201	7.46513
874.09	-21.3234	34.8333
875.758	-1.1794	-1.15956
877.425	39.876	13.7985
879.092	86.9651	22.5275
880.759	-17.9113	5.40696
882.425	66.3082	26.5792
884.091	-4.6798	24.5792
885.755	-1.77435	7.13269
887.42	51.7747	-6.39107
889.084	45.5033	53.1951
890.748	56.8436	5.25735
892.411	43.1217	26.3249
894.074	31.4252	-6.47374
895.736	18.8225	18.6093
897.397	-26.7189	-22.3971
899.058	12.9348	48.3575
900.719	10.6981	26.5272
902.38	14.6625	54.1595
904.039	17.6278	39.9599
905.698	-8.16542	-1.06834
907.357	-20.3457	17.4411
909.015	29.0721	21.1593
910.673	3.51595	31.7015
912.33	8.9833	3.61469
913.987	4.47585	-28.2699
915.643	12.4442	18.0906
917.299	21.2233	23.8213
918.954	-41.7445	-13.4022
920.609	-1.65926	10.6797
922.264	29.2096	31.5251
923.918	-8.7138	-5.5823
925.571	19.3901	-13.3473
927.224	67.5157	27.0595
928.877	46.5583	12.0525
930.528	-12.4818	-14.8332
932.18	23.4952	54.3064
933.831	54.9627	23.9759
935.482	69.4502	66.7576
937.132	53.9612	55.9008
938.781	66.495	29.5726
940.431	46.3777	32.77
942.079	33.0378	50.2552
943.727	74.7152	64.3245
945.375	74.4103	11.9208
947.022	49.1233	10.3523
948.669	45.8531	21.8767
950.315	27.1655	39.5891
951.961	1.3796	6.68085
953.606	83.0323	12.7153
955.251	15.182	-7.87464
956.895	10.063	4.94037
958.539	24.9019	6.55604
960.182	26.792	9.67371
961.825	54.6966	15.8342
963.468	21.6162	16.0199
965.11	55.5498	62.2305
966.751	1.49724	19.4587
968.392	-26.79	0.233333
970.033	34.038	27.033
971.672	24.8184	66.5424
973.312	12.1623	18.9225
974.951	31.7023	28.561
976.589	91.3366	81.7239
978.227	5.984	63.9119
979.866	53.6433	43.6252
981.503	76.7729	40.7886
983.139	77.4939	72.854
984.775	26.2274	66.9437
986.411	81.9726	61.0589
988.046	75.7271	112.698
989.681	68.4932	151.862
991.315	149.269	205.05
992.949	219.055	312.263
994.582	407.852	534.001
996.215	618.659	815.264
997.848	901.48	1170.05
999.48	1179.31	1454.86
1001.11	1408.14	1692.7
1002.74	1564.98	1859.56
1004.37	1492.85	1882.94
1006	1393.71	1672.35
1007.63	1119.59	1344.29
1009.26	866.48	1030.74
1010.89	525.38	597.231
1012.52	296.293	291.741
1014.15	168.216	141.776
1015.77	141.129	103.832
1017.4	104.075	89.4176
1019.03	105.298	103.66
1020.65	208.5	189.519
1022.28	201.519	245.394
1023.9	307.298	281.591
1025.53	351.978	403.841
1027.15	407.779	493.156
1028.77	460.592	577.995
1030.4	449.307	597.322
1032.02	421.144	602.215
1033.64	311.993	497.879
1035.26	283.853	397.986
1036.88	211.725	298.619
1038.5	135.61	218.778
1040.12	85.5079	143.813
1041.74	35.4175	43.897
1043.36	14.9882	20.6617
1044.98	17.4809	59.1317
1046.6	18.9869	23.3636
1048.22	31.5057	7.06914
1049.83	74.1249	26.866
1051.45	44.8186	-0.034585
1053.07	3.4061	45.0297
1054.68	21.9888	-6.18753
1056.3	50.3994	-7.72895
1057.91	55.8353	40.118
1059.53	-22.2521	28.4336
1061.14	16.9248	-16.3678
1062.76	-24.2772	20.5019
1064.37	44.7805	-1.31207
1065.98	9.66136	1.53541
1067.59	-4.08083	-20.4634
1069.21	24.0648	0.0942175
1070.82	-4.99547	18.3289
1072.43	44.6211	27.4648
1074.04	7.20367	28.0635
1075.65	59.9393	3.7608
1077.26	-27.3087	15.9446
1078.86	72.5039	-0.719325
1080.47	-0.7117	31.2806
1082.08	2.08885	36.8074
1083.69	38.9069	22.3866
1085.3	17.4152	45.5596
1086.9	-14.011	46.1393
1088.51	50.1754	30.0949
1090.11	39.0605	13.1314
1091.72	33.8867	25.0355
1093.32	17.8068	42.1512
1094.93	16.6675	60.708
1096.53	47.8637	4.35436
1098.14	74.916	5.49055
1099.74	14.7945	-8.2228
1101.34	67.6916	17.4811
1102.94	51.6324	17.657
1104.54	62.8626	-32.4599
1106.15	12.3404	12.1603
1107.75	2.76095	27.847
1109.35	64.2002	-18.7947
1110.95	14.0572	11.2233
1112.54	8.87891	10.4656
1114.14	35.754	-5.40499
1115.74	50.44	-12.92
1117.34	46.64	-6.01272
1118.94	17.8596	5.55589
1120.53	11.0677	31.6138
1122.13	28.3264	14.8349
1123.73	27.6045	-3.41901
1125.32	43.8721	35.3104
1126.92	71.0507	6.60671
1128.51	0.26515	9.57977
1130.1	23.5005	-24.1241
1131.7	30.7917	5.80485
1133.29	-4.61519	33.8814
1134.88	-7.54672	-21.9321
1136.48	14.8331	19.7648
1138.07	26.5641	37.4972
1139.66	25.437	-9.06597
1141.25	19.3307	-0.43095
1142.84	28.2436	29.6216
1144.43	27.1774	3.3704
1146.02	20.175	-7.77642
1147.61	42.5378	30.4886
1149.2	34.9196	45.2403
1150.78	37.3235	16.1325
1152.37	39.746	56.0498
1153.96	74.1871	24.9862
1155.55	50.6479	57.9434
1157.13	71.1308	59.4184
1158.72	60.6307	73.4161
1160.3	37.1534	33.9321
1161.89	46.6924	46.4689
1163.47	29.2529	7.6646
1165.06	54.8302	-3.74713
1166.64	53.4294	26.128
1168.22	23.0468	40.9892
1169.81	26.681	1.51065
1171.39	7.72386	15.7944
1172.97	23.7854	55.0952
1174.55	35.6796	60.8955
1176.13	31.3987	10.5695
1177.71	22.9418	28.2582
1179.29	48.3802	54.9644
1180.87	51.6098	42.6857
1182.45	11.7494	37.422
1184.03	9.90525	9.67154
1185.61	27.0796	28.9369
1187.18	0.02605	14.217
1188.76	7.40949	-0.311968
1190.34	-9.75371	-10.9437
1191.91	11.751	24.1852
1193.49	53.562	1.07798
1195.07	27.8015	6.64526
1196.64	76.8105	19.772
1198.21	81.8371	23.1154
1199.79	77.876	5.69613
1201.36	169.932	79.7874
1202.93	163.004	127.89
1204.51	213.088	162.501
1206.08	246.189	241.621
1207.65	316.304	325.752
1209.22	238.433	314.39
1210.79	270.575	359.036
1212.36	258.731	305.69
1213.93	264.902	284.352
1215.5	167.083	226.02
1217.07	100.278	129.195
1218.64	49.4853	130.876
1220.21	68.7048	59.5626
1221.78	-11.0641	11.255
1223.34	-1.81943	18.9521
1224.91	20.4349	-3.76593
1226.48	20.6556	15.2857
1228.04	-18.8578	30.3387
1229.61	42.6501	42.4009
1231.17	39.5425	18.6478
1232.74	-1.7203	8.52068
1234.3	16.0192	29.519
1235.86	28.7679	8.97685
1237.43	-0.913165	16.9175
1238.99	-19.2091	8.81488
1240.55	14.7762	14.9506
1242.11	28.7769	23.5859
1243.67	-1.66359	52.7233
1245.24	37.169	34.484
1246.8	6.02161	2.99039
1248.36	57.0359	-0.505325
1249.92	12.5511	29.0629
1251.47	-13.3087	40.1356
1253.03	-38.4507	12.2013
1254.59	46.2386	24.7639
1256.15	25.1388	23.516
1257.71	18.655	41.5232
1259.26	0.2139	21.9665
1260.82	37.738	11.4566
1262.38	22.2659	53.8394
1263.93	52.8387	89.688
1265.49	40.3747	95.0083
1267.04	54.7347	89.3484
1268.59	78.5459	94.2259
1270.15	32.1103	84.1135
1271.7	62.7306	117.018
1273.25	48.3524	128.734
1274.81	18.8441	99.5721
1276.36	42.6305	74.5084
1277.91	3.0677	107.206
1279.46	5.66135	75.8985
1281.01	27.255	112.584
1282.56	31.8511	50.1171
1284.11	21.4473	75.3133
1285.66	6.044	40.0036
1287.21	2.63905	69.686
1288.76	14.0609	70.579
1290.31	-11.5662	49.4661
1291.85	-6.61834	14.8296
1293.4	7.05932	27.2038
1294.95	-3.64208	14.8728
1296.49	6.59119	4.85646
1298.04	5.13486	12.3467
1299.58	6.78725	34.3071
1301.13	6.8577	8.35355
1302.67	8.09323	2.29523
1304.22	47.322	34.022
1305.76	1.552	-1.21643
1307.3	12.7812	-2.53815
1308.85	20.0029	20.1234
1310.39	35.2251	16.4598
1311.93	39.4449	29.0245
1313.47	34.6628	-11.4536
1315.01	32.8765	-9.08732
1316.55	-2.91305	37.4418
1318.09	52.949	23.9981
1319.63	-1.10765	21.0482
1321.17	27.1318	12.7134
1322.71	2.36765	-7.27419
1324.25	43.6001	41.03
1325.79	35.3879	29.2184
1327.32	55.1715	14.3337
1328.86	23.9504	17.7946
1330.4	-3.27295	10.8704
1331.93	41.4991	15.2801
1333.47	10.312	-0.266415
1335	-10.6227	24.1518
1336.54	15.2663	12.3416
1338.07	8.26255	6.39263
1339.6	21.9975	7.22964
1341.14	-2.76355	23.4627
1342.67	17.6721	-6.67495
1344.2	18.2452	4.07255
1345.74	-14.7758	13.9278
1347.27	21.4113	13.0532
1348.8	40.4827	2.48141
1350.33	2.82011	7.95976
1351.86	-0.8447	5.5664
1353.39	20.4855	8.52993
1354.92	32.031	-3.50857
1356.45	-0.19542	39.2567
1357.98	-4.06815	19.1611
1359.5	38.0066	17.312
1361.03	40.075	-18.0575
1362.56	39.1403	48.5733
1364.09	16.203	14.568
1365.61	23.2662	-9.1978
1367.14	65.3234	34.5376
1368.66	70.3818	43.2752
1370.19	44.4346	49.0151
1371.71	46.4885	68.258
1373.24	52.5367	71.5033
1374.76	97.5871	103.253
1376.28	102.635	100.007
1377.81	115.678	120.763
1379.33	99.7234	118.026
1380.85	106.769	127.793
1382.37	115.811	118.565
1383.89	86.8538	138.345
1385.41	77.8965	81.1308
1386.93	65.9375	69.4218
1388.45	77.9797	47.7213
1389.97	86.0208	49.5272
1391.49	35.0637	49.8424
1393.01	29.1058	11.1648
1394.53	56.1487	29.996
1396.05	60.1939	21.8377
1397.56	20.2426	8.68843
1399.08	0.2896	12.0486
1400.6	38.3392	15.9205
1402.11	42.3933	21.6067
1403.63	57.4461	31.2881
1405.14	54.5048	12.4933
1406.66	45.489	32.1985
1408.17	-8.8257	14.8693
1409.69	-17.1561	15.5412
1411.2	35.8808	-15.7618
1412.71	14.7376	21.9486
1414.22	8.59855	61.8719
1415.74	20.4189	16.2324
1417.25	64.2883	-16.3787
1418.76	13.1625	28.7192
1420.27	38.0403	13.0888
1421.78	50.9245	17.8059
1423.29	6.8142	23.2224
1424.8	30.7095	-0.617563
1426.31	-5.4361	21.8171
1427.82	3.81225	2.36069
1429.32	51.1075	21.964
1430.83	-17.2606	15.297
1432.34	-27.2654	-0.103798
1433.85	1.73557	8.80808
1435.35	35.5611	35.2041
1436.86	15.5633	35.8794
1438.36	1.91341	48.4829
1439.87	-20.8242	57.8171
1441.38	23.9539	57.7172
1442.88	-15.1734	60.707
1444.38	14.657	25.0954
1445.89	1.39652	33.7925
1447.39	67.2442	55.2914
1448.89	51.1019	32.3113
1450.39	36.9668	7.34925
1451.9	-10.2959	58.7668
1453.4	20.433	-6.15527
1454.9	61.8914	44.2867
1456.4	35.3593	50.3072
1457.9	61.8352	16.8451
1459.4	9.5589	13.5306
1460.9	-5.39637	8.51945
1462.4	-2.45625	21.9556
1463.89	18.2206	22.3507
1465.39	11.2576	39.1448
1466.89	42.4846	1.3119
1468.39	11.7232	39.9732
1469.88	9.97165	19.5916
1471.38	5.92579	28.9073
1472.87	3.44234	12.4333
1474.37	26.265	22.9904
1475.86	24.0364	6.55107
1477.36	24.3322	-1.22499
1478.85	22.0546	6.84762
1480.35	25.8205	24.0819
1481.84	31.4585	24.7183
1483.33	27.1041	1.86766
1484.82	57.7584	7.75563
1486.32	33.4123	9.78581
1487.81	12.0838	20.1904
1489.3	8.7648	1.02385
1490.79	-23.4418	11.4945
1492.28	46.7355	12.4401
1493.77	-14.5259	11.9123
1495.26	-15.543	14.2881
1496.75	29.2457	-1.07879
1498.24	19.5937	7.49457
1499.72	-13.2461	-0.238792
1501.21	-21.4311	-12.7196
1502.7	36.6349	14.2964
1504.19	8.64175	10.4109
1505.67	-27.925	-1.60925
1507.16	14.0719	2.76333
1508.64	26.5035	12.6614
1510.13	-20.993	5.0589
1511.61	9.44529	-1.22025
1513.1	-11.3568	-10.7417
1514.58	10.0901	24.8438
1516.07	2.04783	25.9541
1517.55	6.88968	-15.4942
1519.03	6.75246	-11.5433
1520.51	5.33445	6.24916
1522	13.3337	25.3957
1523.48	-13.9907	4.66395
1524.96	-8.80446	-18.7179
1526.44	5.73235	13.1739
1527.92	12.7065	6.76888
1529.4	9.66028	-0.405275
1530.88	0.955725	7.28474
1532.36	-12.8087	14.0458
1533.83	-12.9313	4.08009
1535.31	50.831	14.4654
1536.79	-2.14828	-3.17935
1538.27	-31.3043	14.6501
1539.74	-7.04237	22.1042
1541.22	47.944	-14.7224
1542.7	3.09051	-1.8076
1544.17	-21.3858	26.2542
1545.65	15.1205	30.5968
1547.12	17.2523	-4.44955
1548.59	-13.2194	7.29294
1550.07	6.36735	-0.30669
1551.54	22.5405	11.2683
1553.02	-7.29665	9.31503
1554.49	-8.7726	2.38888
1555.96	42.5067	5.77456
1557.43	-15.9235	13.7899
1558.9	-1.39838	16.0909
1560.37	27.1026	10.835
1561.84	38.1873	12.4423
1563.31	5.69395	26.4814
1564.78	30.2651	28.2741
1566.25	47.8075	22.8946
1567.72	50.3203	39.6681
1569.19	56.8023	57.8927
1570.66	36.2522	51.0666
1572.13	39.6688	61.1886
1573.59	61.0522	53.2576
1575.06	46.3994	43.7723
1576.53	65.7105	70.2312
1577.99	85.9845	97.6324
1579.46	51.2177	79.4745
1580.92	50.4134	92.758
1582.39	71.5673	99.9807
1583.85	127.679	97.1401
1585.31	61.7491	128.737
1586.78	91.7743	138.771
1588.24	103.754	122.238
1589.7	83.6888	107.64
1591.17	69.5743	104.474
1592.63	80.4129	122.739
1594.09	82.2032	97.9374
1595.55	92.9424	110.064
1597.01	108.631	122.121
1598.47	92.2691	146.109
1599.93	84.8528	139.523
1601.39	109.383	149.866
1602.85	124.86	182.136
1604.31	152.281	190.834
1605.76	158.648	183.959
1607.22	129.956	166.011
1608.68	147.209	182.489
1610.14	107.403	154.396
1611.59	129.54	120.228
1613.05	61.6164	108.489
1614.5	94.6352	107.677
1615.96	71.5932	83.7935
1617.41	67.4928	66.339
1618.87	50.3311	93.3147
1620.32	87.1102	64.2207
1621.77	80.8281	73.5583
1623.23	34.4853	45.3292
1624.68	73.0824	52.0339
1626.13	61.6198	49.1744
1627.58	62.0964	34.2524
1629.04	34.5125	34.2696
1630.49	46.87	29.7282
1631.94	23.1684	53.1298
1633.39	56.4083	51.159
1634.84	46.5906	28.8449
1636.29	1.71555	33.4815
1637.74	20.7844	44.9471
1639.18	0.79895	12.518
1640.63	-6.9235	29.0488
1642.08	33.3013	28.0438
1643.53	29.0662	30.6352
1644.97	21.8962	9.95589
1646.42	-16.3228	13.2517
1647.87	51.919	22.1887
1649.31	-7.80728	14.9914
1650.76	7.92403	12.386
1652.2	23.9195	-10.078
1653.65	-31.3468	5.48478
1655.09	4.92147	-0.47046
1656.54	18.9975	19.2756
1657.98	-13.698	-9.12753
1659.42	17.3919	28.6907
1660.86	8.56756	-20.3118
1662.31	-33.9167	-1.53517
1663.75	32.1904	23.7961
1665.19	5.16045	-5.55491
1666.63	-22.3078	-3.95035
1668.07	28.5508	4.24437
1669.51	0.01111	4.5649
1670.95	-18.7629	10.8087
1672.39	35.2805	24.0845
1673.83	30.0736	-16.8484
1675.27	17.2893	7.54922
1676.7	-16.3069	14.1071
1678.14	-12.6294	2.03143
1679.58	9.62815	9.01366
1681.02	27.5885	-11.9096
1682.45	12.6946	-7.26146
1683.89	-33.8752	25.7601
1685.32	2.40807	-3.90511
1686.76	32.5767	4.31001
1688.19	-21.9616	-3.45922
1689.63	15.0192	12.1276
1691.06	5.86552	24.5257
1692.49	13.4853	10.6388
1693.93	6.9306	9.33089
1695.36	-7.46575	15.5722
1696.79	12.6393	7.83678
1698.22	15.5095	16.3892
1699.66	-14.8239	34.8318

## Sheet: Fig.3c
4-Mpy
Au(111)		γ-Al2O3
Esurf (eV)	-358.547	Esurf (eV)	-795.161
EA (eV)	-75.4168	EA (eV)	-75.4386
EA/surf (eV)	-435.021	EA/surf (eV)	-871.055
Eads (eV)	-1.05768	Eads (eV)	-0.455045
Toluene
Au(111)		γ-Al2O3
Esurf (eV)	-358.547	Esurf (eV)	-795.161
EA (eV)	-93.025	EA (eV)	-93.0317
EA/surf (eV)	-451.952	EA/surf (eV)	-888.5
Eads (eV)	-0.37958	Eads (eV)	-0.306827

## Sheet: Fig.3d
Raman shift	Intensity
600.807	-29.8119
602.555	-40.697
604.304	30.0563
606.05	14.8372
607.798	12.6209
609.544	19.8513
611.289	38.9798
613.035	-26.0313
614.779	-11.1308
616.524	-2.09715
618.268	7.1452
620.01	-39.9834
621.753	-12.0196
623.496	86.017
625.237	-50.4188
626.978	-12.7729
628.718	34.5125
630.459	0.77935
632.199	-30.1758
633.938	25.7182
635.676	0.25565
637.414	45.9849
639.151	-21.9855
640.889	-2.67415
642.625	55.2841
644.361	29.0619
646.097	54.2461
647.832	-36.1692
649.566	-3.19245
651.3	24.1672
653.033	47.1672
654.766	74.118
656.499	15.6325
658.231	30.9899
659.962	60.2199
661.693	70.7818
663.424	106.669
665.153	77.9027
666.882	116.411
668.611	33.7238
670.339	95.4822
672.067	28.5237
673.795	51.8401
675.521	-34.5823
677.247	-25.7491
678.973	-8.6659
680.699	-20.3402
682.423	76.1612
684.148	88.4152
685.872	14.7165
687.594	21.8921
689.317	-28.0141
691.04	-49.1098
692.761	29.3336
694.482	38.4626
696.203	-26.8351
697.923	19.4524
699.643	18.2773
701.362	5.8106
703.081	-13.898
704.799	-52.4504
706.517	-52.8666
708.234	96.8506
709.95	33.6934
711.667	96.6554
713.382	46.3667
715.097	34.1862
716.812	-42.8892
718.526	-14.865
720.24	-14.7476
721.953	112.461
723.665	107.755
725.378	87.1275
727.089	33.5787
728.8	39.1013
730.51	27.6928
732.221	-15.9985
733.93	50.1205
735.639	-26.7037
737.348	76.5249
739.056	75.8068
740.763	62.1385
742.47	100.513
744.177	50.9284
745.883	129.386
747.589	113.878
749.294	93.4069
750.999	91.966
752.703	48.9455
754.406	165.933
756.109	-3.05525
757.812	56.9794
759.513	-19.9673
761.215	70.1061
762.916	6.19565
764.617	-15.41
766.317	8.09755
768.017	11.36
769.716	79.9668
771.414	-22.6114
773.112	37.3274
774.81	-33.4471
776.507	61.477
778.203	40.2957
779.899	64.7409
781.595	33.6487
783.29	1.28735
784.985	-47.1462
786.679	57.4326
788.372	51.3271
790.065	44.2663
791.758	17.2116
793.45	52.1037
795.141	-2.85275
796.833	14.5967
798.523	28.6149
800.214	24.6318
801.903	7.6707
803.592	37.7173
805.281	31.7708
806.968	16.8957
808.657	113.73
810.344	35.5962
812.03	131.484
813.717	63.7726
815.402	87.547
817.087	140.625
818.771	115.257
820.456	39.9126
822.14	64.5696
823.823	48.1002
825.505	89.311
827.187	1.53735
828.869	23.7797
830.551	38.0389
832.232	101.663
833.912	54.7135
835.592	72.7831
837.271	79.6016
838.95	106.985
840.628	117.12
842.306	41.2775
843.983	94.4592
845.659	-33.3328
847.335	81.8993
849.011	91.7022
850.687	154.605
852.362	109.533
854.036	31.4861
855.709	50.4671
857.383	37.4782
859.056	-13.4816
860.729	21.5502
862.4	13.7281
864.072	-1.20455
865.743	28.1979
867.413	-36.5934
869.083	41.2285
870.753	-92.989
872.421	-3.64865
874.09	1.7886
875.758	34.107
877.425	-7.8413
879.092	57.7538
880.759	-41.5451
882.425	100.607
884.091	53.327
885.755	14.702
887.42	-40.2719
889.084	59.0966
890.748	-8.98152
892.411	-22.4449
894.074	-75.9424
895.736	18.0862
897.397	-53.7771
899.058	73.9811
900.719	-1.4293
902.38	31.28
904.039	-13.1435
905.698	-10.5267
907.357	43.1305
909.015	41.8299
910.673	0.570115
912.33	48.3525
913.987	51.1746
915.643	45.0386
917.299	21.9425
918.954	43.8881
920.609	60.8721
922.264	-4.1041
923.918	-36.0404
925.571	105.064
927.224	-0.7936
928.877	32.386
930.528	1.606
932.18	26.727
933.831	-5.14158
935.482	87.026
937.132	60.2284
938.781	130.467
940.431	69.7391
942.079	53.0456
943.727	-47.6138
945.375	-29.2409
947.022	-1.8366
948.669	19.3276
950.315	83.3852
951.961	57.8036
953.606	3.2405
955.251	37.7062
956.895	25.0023
958.539	37.5443
960.182	40.824
961.825	53.7722
963.468	14.746
965.11	13.7451
966.751	78.7695
968.392	-25.1841
970.033	51.8849
971.672	-44.0216
973.312	-1.9112
974.951	-1.47505
976.589	19.1105
978.227	71.7146
979.866	2.33309
981.503	71.97
983.139	74.6226
984.775	1.28885
986.411	18.968
988.046	153.661
989.681	-12.3899
991.315	9.66081
992.949	116.974
994.582	102.351
996.215	140.735
997.848	26.1268
999.48	84.0725
1001.11	37.2578
1002.74	82.5343
1004.37	98.9648
1006	84.3978
1007.63	52.8318
1009.26	27.2684
1010.89	0.70605
1012.52	100.142
1014.15	96.1879
1015.77	106.011
1017.4	90.8346
1019.03	44.5007
1020.65	78.1563
1022.28	-34.187
1023.9	77.4611
1025.53	-25.5091
1027.15	-13.1417
1028.77	59.8033
1030.4	32.0613
1032.02	77.3446
1033.64	61.5958
1035.26	31.7821
1036.88	19.0485
1038.5	3.08122
1040.12	-18.8346
1041.74	-3.76035
1043.36	48.5853
1044.98	-43.0307
1046.6	16.4588
1048.22	36.9377
1049.83	28.3257
1051.45	-10.2179
1053.07	1.12945
1054.68	83.0113
1056.3	92.6899
1057.91	49.8663
1059.53	-8.1573
1061.14	111.782
1062.76	6.8285
1064.37	40.2687
1065.98	32.6983
1067.59	106.993
1069.21	28.5546
1070.82	46.9928
1072.43	128.937
1074.04	37.0777
1075.65	41.2069
1077.26	101.327
1078.86	18.3699
1080.47	123.238
1082.08	238.469
1083.69	165.691
1085.3	229.905
1086.9	268.082
1088.51	306.231
1090.11	368.33
1091.72	329.414
1093.32	417.5
1094.93	351.575
1096.53	388.654
1098.14	398.721
1099.74	455.795
1101.34	323.866
1102.94	348.937
1104.54	87.0088
1106.15	182.072
1107.75	191.147
1109.35	140.224
1110.95	102.304
1112.54	105.398
1114.14	34.4888
1115.74	14.5873
1117.34	-10.306
1118.94	70.8097
1120.53	-46.1597
1122.13	-39.2379
1123.73	17.3293
1125.32	57.6134
1126.92	-23.5199
1128.51	-24.2421
1130.1	-54.7358
1131.7	11.9459
1133.29	7.7649
1134.88	109.033
1136.48	95.1982
1138.07	80.6104
1139.66	-4.04997
1141.25	78.3185
1142.84	120.715
1144.43	30.1422
1146.02	66.6005
1147.61	1.09325
1149.2	75.8416
1150.78	30.7617
1152.37	76.7652
1153.96	18.8072
1155.55	99.8912
1157.13	9.97137
1158.72	26.1414
1160.3	-19.6859
1161.89	32.2622
1163.47	15.2982
1165.06	38.3648
1166.64	15.5038
1168.22	83.2267
1169.81	56.524
1171.39	75.8855
1172.97	133.701
1174.55	123.787
1176.13	43.3307
1177.71	89.9356
1179.29	55.6091
1180.87	138.35
1182.45	140.159
1184.03	91.0363
1185.61	114.988
1187.18	85.0204
1188.76	170.119
1190.34	107.298
1191.91	43.4493
1193.49	143.231
1195.07	115.941
1196.64	66.8619
1198.21	47.9157
1199.79	147.858
1201.36	94.9127
1202.93	20.0581
1204.51	-19.7309
1206.08	64.4322
1207.65	45.2505
1209.22	32.1614
1210.79	46.1692
1212.36	37.9841
1213.93	-36.312
1215.5	-31.4341
1217.07	52.5844
1218.64	36.7054
1220.21	73.933
1221.78	36.2649
1223.34	88.7554
1224.91	104.304
1226.48	77.9639
1228.04	105.783
1229.61	127.663
1231.17	69.7073
1232.74	71.416
1234.3	127.598
1235.86	133.995
1237.43	33.3508
1238.99	4.71195
1240.55	3.19265
1242.11	-37.2119
1243.67	23.5095
1245.24	-90.5374
1246.8	-48.5724
1248.36	-65.49
1249.92	-58.2792
1251.47	-8.7625
1253.03	46.3804
1254.59	58.6263
1256.15	49.7936
1257.71	-28.6557
1259.26	-67.8151
1260.82	-12.3421
1262.38	40.2578
1263.93	14.0116
1265.49	36.8661
1267.04	-27.129
1268.59	85.0033
1270.15	33.3635
1271.7	140.251
1273.25	94.2657
1274.81	146.342
1276.36	93.6116
1277.91	77.0083
1279.46	35.687
1281.01	47.8225
1282.56	36.4834
1284.11	113.27
1285.66	52.1822
1287.21	40.2124
1288.76	8.94046
1290.31	28.812
1291.85	25.7581
1293.4	5.8745
1294.95	-60.1299
1296.49	92.296
1298.04	-31.0971
1299.58	17.0089
1301.13	-32.8899
1302.67	-28.6711
1304.22	6.66195
1305.76	41.1046
1307.3	41.0951
1308.85	109.763
1310.39	72.7497
1311.93	27.23
1313.47	20.0669
1315.01	0.0039
1316.55	60.0452
1318.09	59.1906
1319.63	21.4372
1321.17	-31.4476
1322.71	-33.1432
1324.25	-16.5184
1325.79	-17.8002
1327.32	-70.2174
1328.86	17.4809
1330.4	29.272
1331.93	70.8774
1333.47	42.562
1335	40.3288
1336.54	48.1793
1338.07	36.1144
1339.6	54.1179
1341.14	32.1987
1342.67	50.3492
1344.2	1.57935
1345.74	42.8626
1347.27	42.2242
1348.8	63.6422
1350.33	53.1197
1351.86	45.6635
1353.39	78.2541
1354.92	70.8982
1356.45	66.6012
1357.98	87.2751
1359.5	38.7336
1361.03	-23.1868
1362.56	22.9315
1364.09	55.0876
1365.61	35.267
1367.14	49.4896
1368.66	44.7296
1370.19	29.0064
1371.71	-24.7039
1373.24	19.6149
1374.76	104.943
1376.28	51.2674
1377.81	80.6404
1379.33	76.0023
1380.85	26.371
1382.37	45.1166
1383.89	80.1061
1385.41	82.4744
1386.93	72.8285
1388.45	21.1821
1389.97	53.9134
1391.49	94.8434
1393.01	48.1452
1394.53	5.42724
1396.05	14.6924
1397.56	2.91445
1399.08	38.1172
1400.6	14.2945
1402.11	14.1648
1403.63	-17.1537
1405.14	14.1166
1406.66	-29.0076
1408.17	12.6146
1409.69	55.3971
1411.2	47.6529
1412.71	9.40155
1414.22	30.8409
1415.74	-9.47551
1417.25	-17.3548
1418.76	22.8583
1420.27	-10.9281
1421.78	-9.56423
1423.29	-21.6251
1424.8	-4.39125
1426.31	4.4149
1427.82	19.4495
1429.32	-11.6062
1430.83	-9.8115
1432.34	-28.7045
1433.85	15.4179
1435.35	31.4431
1436.86	50.3805
1438.36	100.216
1439.87	-9.6672
1441.38	80.7831
1442.88	17.1598
1444.38	37.4334
1445.89	23.5798
1447.39	72.3392
1448.89	-17.0023
1450.39	60.5391
1451.9	40.9777
1453.4	28.2937
1454.9	-1.50435
1456.4	-16.4177
1457.9	27.5452
1459.4	24.3977
1460.9	8.13055
1462.4	-18.2572
1463.89	30.958
1465.39	-52.1417
1466.89	30.6425
1468.39	19.3041
1469.88	-4.97035
1471.38	-11.3552
1472.87	14.1232
1474.37	-3.51065
1475.86	-2.2815
1477.36	40.0868
1478.85	27.3597
1480.35	54.7989
1481.84	6.47063
1483.33	-16.9865
1484.82	23.4332
1486.32	41.7294
1487.81	50.9034
1489.3	51.9607
1490.79	59.8926
1492.28	31.7039
1493.77	66.397
1495.26	34.9721
1496.75	-7.5703
1498.24	50.7684
1499.72	38.997
1501.21	4.11353
1502.7	48.1194
1504.19	26.0156
1505.67	62.8
1507.16	-10.5154
1508.64	8.06425
1510.13	23.5395
1511.61	64.9192
1513.1	34.198
1514.58	48.3866
1516.07	34.4796
1517.55	13.4872
1519.03	4.40368
1520.51	2.23645
1522	36.9922
1523.48	13.6656
1524.96	5.26392
1526.44	21.7911
1527.92	20.2485
1529.4	3.6411
1530.88	-11.0282
1532.36	15.9712
1533.83	21.3688
1535.31	-32.0926
1536.79	-23.7078
1538.27	-11.5903
1539.74	10.6855
1541.22	16.995
1542.7	-1.8021
1544.17	-2.06695
1545.65	-13.4529
1547.12	9.60696
1548.59	-19.1724
1550.07	33.1101
1551.54	27.2212
1553.02	5.23419
1554.49	6.6423
1555.96	-59.8937
1557.43	-16.9112
1558.9	-5.7736
1560.37	15.0617
1561.84	39.7143
1563.31	6.27275
1564.78	11.516
1566.25	28.5118
1567.72	-4.5202
1569.19	-11.653
1570.66	-29.8202
1572.13	-2.681
1573.59	29.42
1575.06	22.5411
1576.53	-49.3886
1577.99	-5.89509
1579.46	-18.7407
1580.92	18.0272
1582.39	12.5549
1583.85	32.2411
1585.31	-15.3995
1586.78	16.8299
1588.24	-4.8355
1589.7	29.5984
1591.17	-1.10041
1592.63	30.4865
1594.09	75.7246
1595.55	64.0626
1597.01	-0.49165
1598.47	69.0669
1599.93	72.7325
1601.39	59.5103
1602.85	109.111
1604.31	92.6315
1605.76	62.2234
1607.22	64.9744
1608.68	49.8424
1610.14	50.8258
1611.59	50.8803
1613.05	4.0941
1614.5	61.0612
1615.96	2.63711
1617.41	-3.43875
1618.87	-21.0819
1620.32	-25.0559
1621.77	3.05847
1623.23	8.08532
1624.68	8.67283
1626.13	5.74418
1627.58	-26.2936
1629.04	23.5283
1630.49	-11.1259
1631.94	15.0458
1633.39	8.5004
1634.84	17.3857
1636.29	-2.7339
1637.74	9.28077
1639.18	12.0565
1640.63	-10.2308
1642.08	21.2041
1643.53	-1.14213
1644.97	44.7339
1646.42	11.4064
1647.87	-16.708
1649.31	-2.70408
1650.76	-2.75691
1652.2	13.0779
1653.65	4.36965
1655.09	15.8814
1656.54	30.9491
1657.98	-9.49565
1659.42	19.8702
1660.86	49.0338
1662.31	44.9575
1663.75	20.6334
1665.19	29.0362
1666.63	28.131
1668.07	-0.106
1669.51	16.302
1670.95	6.31695
1672.39	31.912
1673.83	33.0565
1675.27	54.9851
1676.7	29.399
1678.14	24.2536
1679.58	6.5168
1681.02	5.14895
1682.45	41.1153
1683.89	64.3635
1685.32	-6.13743
1686.76	14.5577
1688.19	0.4111
1689.63	29.3669
1691.06	47.3838
1692.49	22.4078
1693.93	6.37776
1695.36	-19.7081
1696.79	-21.5517
1698.22	-14.6398
1699.66	-40.4423

## Sheet: Fig.3e
Raman shift	Intensity
600.901	-14.1301
602.65	11.9387
604.398	58.5685
606.146	55.7725
607.893	30.8337
609.639	47.1047
611.385	28.8066
613.131	53.2771
614.876	46.4763
616.621	-8.83729
618.365	22.637
620.109	28.4179
621.851	32.9803
623.594	28.8048
625.336	7.13307
627.078	-9.94173
628.82	-0.893433
630.559	-6.5795
632.3	24.0837
634.039	19.3597
635.778	-42.4332
637.517	-13.4215
639.255	15.7384
640.992	-25.9602
642.729	-18.2467
644.465	31.2255
646.201	37.4495
647.937	0.36091
649.671	44.7225
651.406	4.15773
653.139	-24.605
654.873	15.4339
656.606	57.1385
658.338	43.2132
660.07	48.4495
661.801	19.4176
663.532	41.126
665.262	-34.0588
666.992	22.3686
668.721	25.3816
670.45	57.6052
672.178	1.90307
673.906	14.6488
675.633	4.00667
677.359	29.7277
679.086	-16.4435
680.812	8.2869
682.537	46.4699
684.261	20.2717
685.985	-61.6403
687.709	-6.1554
689.432	16.7169
691.155	26.3109
692.877	18.6232
694.598	-12.5652
696.319	12.2332
698.04	19.39
699.76	15.9148
701.48	-33.8248
703.199	5.8664
704.917	25.102
706.635	-18.1279
708.353	-48.051
710.07	19.5463
711.786	-27.189
713.503	-22.4576
715.218	33.7123
716.932	12.2306
718.647	9.1421
720.361	37.9457
722.075	13.8519
723.788	42.2531
725.5	-24.3409
727.212	39.4561
728.924	19.8301
730.634	53.9194
732.345	44.0142
734.055	-26.8662
735.764	-38.4644
737.473	-0.54207
739.182	17.7197
740.89	21.8025
742.597	31.8834
744.304	19.9707
746.011	-17.9466
747.716	15.4578
749.422	50.856
751.127	32.9071
752.831	38.2838
754.535	9.6454
756.238	-6.33875
757.942	10.3334
759.644	18.7793
761.346	-13.1331
763.047	6.43077
764.748	21.3107
766.448	4.04427
768.149	54.2518
769.848	12.347
771.547	-36.2312
773.245	-13.6196
774.943	-27.4015
776.641	5.46738
778.337	-4.921
780.034	-7.79417
781.729	-28.6911
783.425	20.5806
785.12	-33.5253
786.814	52.4758
788.508	4.461
790.201	44.5627
791.894	59.7183
793.587	44.3247
795.279	9.58263
796.97	27.493
798.661	47.3896
800.352	-0.697267
802.042	-0.7412
803.731	35.9734
805.42	36.0987
807.108	-18.3507
808.796	52.6043
810.484	-35.6374
812.17	13.4402
813.857	-8.1534
815.543	62.2444
817.229	30.5553
818.914	3.0231
820.598	-25.2932
822.282	50.3822
823.966	4.56958
825.649	-21.7688
827.331	0.0555567
829.014	-2.60296
830.695	36.9496
832.376	23.8851
834.056	11.6962
835.736	36.4478
837.416	-14.492
839.095	-2.4498
840.774	20.8565
842.452	26.74
844.129	2.75667
845.807	-21.6438
847.483	-2.87551
849.159	-36.7433
850.834	-10.8806
852.51	11.0379
854.184	20.5068
855.858	-2.50293
857.532	10.3119
859.205	-1.77514
860.878	68.1564
862.55	22.1011
864.222	-16.6042
865.893	30.0353
867.564	13.7648
869.234	61.3103
870.904	26.872
872.573	-24.2165
874.241	31.077
875.91	-27.9341
877.577	1.2669
879.245	17.5001
880.912	25.5604
882.578	10.9458
884.244	11.0185
885.909	11.7753
887.574	27.2231
889.239	42.6929
890.903	0.85125
892.565	-18.3052
894.229	10.5655
895.891	-30.1894
897.553	5.1377
899.215	21.1099
900.875	-18.1141
902.536	21.4656
904.195	-15.7143
905.855	39.1755
907.514	0.0893667
909.173	-0.341721
910.831	3.9176
912.489	-0.460467
914.145	-5.47937
915.802	-11.9567
917.458	47.2415
919.114	23.1292
920.769	-25.7471
922.423	33.9124
924.078	46.7838
925.731	21.6561
927.384	59.0822
929.037	52.1026
930.689	47.0681
932.342	52.6458
933.993	23.865
935.644	59.5498
937.294	46.927
938.944	-26.2923
940.593	50.6086
942.242	29.7731
943.89	44.6421
945.538	59.7702
947.186	30.7045
948.832	-26.4869
950.479	43.8829
952.125	43.8287
953.77	-37.1401
955.415	55.5791
957.059	28.8959
958.704	21.6171
960.347	-0.291567
961.991	27.1555
963.633	62.6099
965.275	53.477
966.917	27.3137
968.558	5.9542
970.199	-46.0464
971.839	41.0593
973.479	-1.77445
975.118	33.9172
976.757	33.7118
978.395	32.8464
980.033	-15.2852
981.67	27.9139
983.307	18.5771
984.944	44.716
986.58	-25.1409
988.215	12.9189
989.85	1.68672
991.485	13.1347
993.119	29.03
994.752	3.47692
996.385	-11.5403
998.017	58.1093
999.65	39.1072
1001.28	-0.359083
1002.91	19.4738
1004.54	0.208123
1006.17	51.9264
1007.8	-53.7187
1009.43	21.3897
1011.06	35.1331
1012.69	-3.12807
1014.32	15.7439
1015.94	28.5081
1017.57	17.0605
1019.2	-11.3064
1020.82	-11.1604
1022.45	-3.63167
1024.07	57.8431
1025.7	10.0009
1027.32	32.6234
1028.95	-12.5423
1030.57	-4.88148
1032.19	11.8381
1033.81	57.5927
1035.44	-18.1678
1037.06	-27.2785
1038.68	32.9271
1040.3	19.7896
1041.92	8.39757
1043.54	-22.7258
1045.16	5.56653
1046.77	37.4065
1048.39	33.2532
1050.01	2.1195
1051.63	3.43834
1053.24	-54.3156
1054.86	-9.78746
1056.48	16.4228
1058.09	4.5129
1059.71	-6.76189
1061.32	13.7537
1062.93	48.2844
1064.55	45.4624
1066.16	45.2786
1067.77	97.0705
1069.38	66.8379
1071	171.246
1072.61	161.625
1074.22	208.646
1075.83	175.641
1077.44	232.607
1079.04	232.212
1080.65	216.456
1082.26	231.334
1083.87	205.519
1085.48	183.007
1087.08	79.7952
1088.69	109.889
1090.3	93.9526
1091.9	63.3142
1093.51	49.981
1095.11	36.6122
1096.71	25.2147
1098.32	17.1146
1099.92	5.65125
1101.52	49.485
1103.12	14.0976
1104.73	41.2179
1106.33	9.79668
1107.93	15.3813
1109.53	-32.6519
1111.13	-16.9372
1112.73	23.7205
1114.33	7.62703
1115.92	17.9951
1117.52	3.77578
1119.12	10.8656
1120.72	-16.8594
1122.31	62.4219
1123.91	20.3997
1125.5	21.2211
1127.1	55.5147
1128.69	45.1087
1130.29	41.3329
1131.88	37.5242
1133.48	57.6786
1135.07	82.4674
1136.66	61.8852
1138.25	41.9386
1139.84	38.6245
1141.43	41.9433
1143.02	32.5581
1144.62	-11.5257
1146.2	34.1412
1147.79	42.3312
1149.38	-6.2201
1150.97	23.5921
1152.56	-12.0254
1154.15	-9.92473
1155.73	26.2122
1157.32	-1.3701
1158.91	12.3158
1160.49	-1.35905
1162.07	42.2688
1163.66	25.1968
1165.24	52.7648
1166.83	55.631
1168.41	-9.2764
1169.99	60.9223
1171.58	21.2362
1173.16	21.9674
1174.74	32.8157
1176.32	65.7083
1177.9	54.2619
1179.48	76.7518
1181.06	-12.8534
1182.64	80.1827
1184.22	82.7059
1185.8	62.1124
1187.37	83.4885
1188.95	77.5155
1190.53	24.8534
1192.1	25.4991
1193.68	69.9119
1195.25	33.6679
1196.83	16.7591
1198.4	63.1445
1199.98	59.5287
1201.55	33.2102
1203.12	62.2052
1204.7	55.8713
1206.27	48.1662
1207.84	48.4468
1209.41	74.7103
1210.98	-8.37243
1212.55	31.6994
1214.12	69.1097
1215.69	27.6714
1217.26	52.8846
1218.83	51.42
1220.4	2.60176
1221.97	41.5308
1223.53	43.7864
1225.1	-13.9697
1226.67	43.5986
1228.23	10.4926
1229.8	-14.1264
1231.36	54.2803
1232.93	29.8948
1234.49	40.5874
1236.06	11.6407
1237.62	13.4159
1239.18	-2.99093
1240.74	3.63048
1242.31	36.2609
1243.87	6.42918
1245.43	6.09092
1246.99	28.6641
1248.55	0.52249
1250.11	-4.166
1251.67	16.3675
1253.22	40.8984
1254.78	13.4346
1256.34	23.3916
1257.9	2.10755
1259.46	76.3072
1261.01	20.9776
1262.57	3.64797
1264.12	26.1058
1265.68	16.5923
1267.23	-14.6909
1268.79	31.8342
1270.34	-4.84067
1271.89	-8.6393
1273.45	-34.9702
1275	55.0368
1276.55	-21.8379
1278.1	17.1381
1279.65	-0.04339
1281.21	12.1579
1282.76	-17.7795
1284.31	28.4378
1285.85	12.2599
1287.4	-10.1985
1288.95	5.95717
1290.5	2.12397
1292.05	15.3904
1293.59	47.0255
1295.14	46.7872
1296.69	42.4283
1298.23	0.627593
1299.78	-21.5628
1301.32	1.04344
1302.87	31.1164
1304.41	8.50098
1305.95	-1.43322
1307.5	-3.14784
1309.04	32.7024
1310.58	18.5678
1312.12	57.11
1313.66	1.66457
1315.21	36.9006
1316.75	34.1472
1318.29	27.406
1319.83	48.6775
1321.36	5.29467
1322.9	-12.7423
1324.44	23.8989
1325.98	5.88613
1327.52	30.5513
1329.05	8.56242
1330.59	-1.5047
1332.13	40.6437
1333.66	33.8058
1335.2	42.9019
1336.73	10.2514
1338.27	16.211
1339.8	45.8439
1341.33	55.484
1342.87	9.2105
1344.4	34.4134
1345.93	22.0984
1347.46	40.4034
1348.99	7.99904
1350.52	16.855
1352.05	17.8907
1353.58	-35.8667
1355.11	-8.22235
1356.64	16.0849
1358.17	40.0448
1359.7	-1.65433
1361.23	7.82323
1362.75	-32.0061
1364.28	22.7884
1365.81	19.9589
1367.33	15.0453
1368.86	22.1349
1370.38	-14.7744
1371.91	38.9857
1373.43	3.41214
1374.96	44.5068
1376.48	46.9333
1378	18.5274
1379.52	43.7844
1381.05	44.2055
1382.57	39.9467
1384.09	3.28377
1385.61	21.4534
1387.13	11.1956
1388.65	24.2662
1390.17	20.662
1391.69	6.38719
1393.21	22.7696
1394.72	23.813
1396.24	-1.82003
1397.76	20.5377
1399.28	7.55553
1400.79	30.5593
1402.31	4.88697
1403.82	33.2043
1405.34	23.6755
1406.85	-13.864
1408.37	-1.23627
1409.88	-4.3737
1411.39	8.71563
1412.91	5.06897
1414.42	8.13782
1415.93	9.63767
1417.44	49.1204
1418.95	21.9187
1420.47	6.6994
1421.97	27.457
1423.48	8.19803
1424.99	8.91883
1426.5	28.283
1428.01	19.6281
1429.52	16.2846
1431.03	23.5828
1432.53	-3.14032
1434.04	10.7776
1435.55	-1.99263
1437.05	17.2093
1438.56	34.3891
1440.06	4.20703
1441.57	36.6661
1443.07	31.7668
1444.58	37.5059
1446.08	-7.45003
1447.58	20.8998
1449.09	-22.7778
1450.59	26.8488
1452.09	31.1129
1453.59	16.4446
1455.09	25.4473
1456.59	24.1303
1458.09	-31.4964
1459.59	-4.22193
1461.09	-5.12254
1462.59	-7.59573
1464.09	10.2771
1465.59	57.872
1467.08	11.9384
1468.58	2.13933
1470.08	-20.2582
1471.57	19.8803
1473.07	31.3313
1474.56	-23.8466
1476.06	24.8875
1477.55	12.7502
1479.05	-23.7197
1480.54	28.4467
1482.03	15.9177
1483.53	56.6894
1485.02	3.431
1486.51	18.8093
1488	28.8246
1489.49	48.1436
1490.98	32.7688
1492.47	12.0301
1493.96	28.5963
1495.45	-6.19843
1496.94	38.311
1498.43	5.46183
1499.92	15.4743
1501.41	19.2101
1502.89	6.92103
1504.38	-9.39462
1505.87	-11.6092
1507.35	6.81941
1508.84	20.3062
1510.32	7.0991
1511.81	-15.8237
1513.29	36.8745
1514.77	-19.3546
1516.26	40.3411
1517.74	22.323
1519.22	0.89824
1520.71	-20.2392
1522.19	26.4288
1523.67	10.2967
1525.15	34.6395
1526.63	-17.4539
1528.11	19.2915
1529.59	-7.3169
1531.07	32.0669
1532.55	11.4441
1534.03	23.4827
1535.5	6.18423
1536.98	22.8823
1538.46	33.5775
1539.93	8.94109
1541.41	4.9719
1542.89	50.3382
1544.36	26.3744
1545.84	29.7502
1547.31	69.6917
1548.79	20.2468
1550.26	36.3861
1551.73	39.1263
1553.2	-19.3112
1554.68	8.9781
1556.15	63.2181
1557.62	12.0774
1559.09	30.2858
1560.56	11.7697
1562.03	14.6641
1563.5	7.15185
1564.97	29.4431
1566.44	19.216
1567.91	26.8211
1569.38	10.9931
1570.85	-43.0831
1572.31	36.1654
1573.78	23.79
1575.25	-13.442
1576.71	48.1016
1578.18	19.3228
1579.64	9.24761
1581.11	28.5464
1582.57	28.5509
1584.04	21.2653
1585.5	34.6896
1586.97	66.8221
1588.43	89.0022
1589.89	57.8933
1591.35	60.1647
1592.81	76.4854
1594.28	66.1864
1595.74	57.9367
1597.2	64.4039
1598.66	48.2569
1600.12	63.4927
1601.58	32.7803
1603.03	38.1199
1604.49	36.8451
1605.95	26.9556
1607.41	33.1189
1608.87	-4.8134
1610.32	16.4445
1611.78	25.0772
1613.23	12.296
1614.69	23.7961
1616.14	10.1644
1617.6	-0.951883
1619.05	23.1117
1620.51	11.3219
1621.96	-5.2866
1623.41	11.5232
1624.87	25.9055
1626.32	1.35323
1627.77	-13.4689
1629.22	-15.7095
1630.67	-3.76905
1632.12	0.120167
1633.57	5.05597
1635.02	33.5761
1636.47	-0.421207
1637.92	2.28526
1639.37	15.0424
1640.82	-5.16951
1642.26	-3.24105
1643.71	6.56461
1645.16	21.8608
1646.6	-6.12659
1648.05	7.74643
1649.5	9.12897
1650.94	-13.8628
1652.39	-28.1139
1653.83	15.2222
1655.27	26.8379
1656.72	-18.295
1658.16	-4.23473
1659.6	-0.2244
1661.05	17.1284
1662.49	22.9833
1663.93	19.4874
1665.37	-32.5921
1666.81	28.9944
1668.25	0.86306
1669.69	-3.17686
1671.13	0.571483
1672.57	14.4835
1674.01	2.32765
1675.45	3.46789
1676.88	-10.1439
1678.32	-6.09233
1679.76	-15.503
1681.19	-8.34193
1682.63	28.0902
1684.07	3.35207
1685.5	-3.92186
1686.94	2.73103
1688.37	-9.72401
1689.81	1.30924
1691.24	32.1515
1692.67	-8.53849
1694.11	2.6107
1695.54	-22.2387
1696.97	-4.37865
1698.4	-2.6219
1699.83	14.4789

## Sheet: Fig.3f
Raman shift	Intensity
600.807	33.0598
602.555	-40.1759
604.304	44.6874
606.05	57.9624
607.798	-36.6684
609.544	13.8842
611.289	69.5219
613.035	31.4359
614.779	46.3693
616.524	42.2345
618.268	51.9752
620.01	-37.4648
621.753	49.7467
623.496	56.276
625.237	49.326
626.978	-9.56602
628.718	52.1603
630.459	23.8206
632.199	41.4014
633.938	40.4627
635.676	42.1697
637.414	44.7167
639.151	7.58277
640.889	-63.9202
642.625	37.7073
644.361	-0.470535
646.097	35.6026
647.832	69.5815
649.566	29.4119
651.3	-21.395
653.033	51.5711
654.766	39.5567
656.499	22.5139
658.231	21.5886
659.962	69.5009
661.693	53.3417
663.424	10.2631
665.153	61.9341
666.882	48.3896
668.611	14.2683
670.339	59.6936
672.067	10.6351
673.795	100.025
675.521	59.1788
677.247	60.7139
678.973	77.2246
680.699	47.8285
682.423	18.4562
684.148	18.3031
685.872	31.5002
687.594	38.1152
689.317	27.2192
691.04	62.0502
692.761	33.4763
694.482	39.2342
696.203	67.3725
697.923	10.2002
699.643	1.88179
701.362	21.4481
703.081	-5.90265
704.799	-8.92845
706.517	-10.6748
708.234	106.643
709.95	59.4785
711.667	45.0821
713.382	30.6367
715.097	-19.9808
716.812	-42.5194
718.526	63.1385
720.24	19.2912
721.953	81.6864
723.665	20.9905
725.378	68.7555
727.089	48.6669
728.8	26.099
730.51	26.1756
732.221	78.3877
733.93	48.4963
735.639	45.9394
737.348	-5.17978
739.056	7.00483
740.763	49.2591
742.47	20.1917
744.177	54.4079
745.883	41.9716
747.589	5.5844
749.294	46.9829
750.999	-23.3364
752.703	-15.97
754.406	50.118
756.109	-0.780675
757.812	-2.90135
759.513	76.8695
761.215	26.0529
762.916	-29.8919
764.617	47.4102
766.317	24.9652
768.017	10.0235
769.716	31.3077
771.414	33.6008
773.112	32.0126
774.81	26.8208
776.507	0.99905
778.203	12.2372
779.899	79.4175
781.595	75.4142
783.29	56.926
784.985	-20.5869
786.679	114.903
788.372	51.8572
790.065	12.2861
791.758	79.6784
793.45	-23.954
795.141	63.3772
796.833	42.6824
798.523	22.4241
800.214	41.7139
801.903	97.0796
803.592	3.228
805.281	-0.79662
806.968	43.1898
808.657	60.3338
810.344	47.2089
812.03	13.881
813.717	-2.82915
815.402	58.9399
817.087	54.5104
818.771	17.1582
820.456	86.5376
822.14	49.0808
823.823	16.95
825.505	28.7923
827.187	-0.662225
828.869	36.7924
830.551	21.5096
832.232	57.3792
833.912	36.1631
835.592	18.6484
837.271	-16.4922
838.95	28.7672
840.628	73.5738
842.306	65.5624
843.983	5.73953
845.659	-38.1696
847.335	-27.4153
849.011	32.1673
850.687	43.1557
852.362	28.4548
854.036	53.9971
855.709	-10.1015
857.383	26.6321
859.056	-11.352
860.729	52.6421
862.4	48.7949
864.072	56.8506
865.743	19.4133
867.413	31.6592
869.083	17.8198
870.753	36.4059
872.421	-9.08873
874.09	4.7965
875.758	23.5686
877.425	9.2163
879.092	2.61231
880.759	17.4963
882.425	19.3277
884.091	2.65285
885.755	14.187
887.42	52.9856
889.084	78.8839
890.748	50.1935
892.411	77.024
894.074	-39.6275
895.736	18.3911
897.397	-31.3442
899.058	51.8027
900.719	-32.0864
902.38	33.6913
904.039	-9.85075
905.698	83.6168
907.357	35.8357
909.015	-1.37635
910.673	31.0256
912.33	-11.8466
913.987	-20.1568
915.643	28.5127
917.299	128.161
918.954	43.2889
920.609	72.4232
922.264	27.9795
923.918	-5.95695
925.571	65.0857
927.224	72.9591
928.877	105.069
930.528	120.828
932.18	54.2338
933.831	97.049
935.482	132.054
937.132	138.617
938.781	145.443
940.431	95.6555
942.079	60.2626
943.727	75.9121
945.375	96.9191
947.022	99.2886
948.669	90.2858
950.315	125.178
951.961	19.8143
953.606	78.2565
955.251	55.5916
956.895	36.8113
958.539	50.5054
960.182	34.6787
961.825	96.3441
963.468	80.795
965.11	38.593
966.751	83.1531
968.392	91.7152
970.033	35.6281
971.672	37.2637
973.312	69.2427
974.951	107.003
976.589	72.5236
978.227	17.7535
979.866	-10.4898
981.503	57.7217
983.139	82.2632
984.775	31.3119
986.411	6.44268
988.046	78.2447
989.681	-4.47749
991.315	22.0208
992.949	-1.49271
994.582	-39.3767
996.215	45.6393
997.848	43.5175
999.48	12.06
1001.11	19.2527
1002.74	35.9168
1004.37	47.7335
1006	1.51675
1007.63	54.5992
1009.26	10.6824
1010.89	-1.64247
1012.52	30.5052
1014.15	69.4078
1015.77	60.7011
1017.4	-9.72141
1019.03	49.329
1020.65	54.3471
1022.28	29.9597
1023.9	-13.9507
1025.53	72.1947
1027.15	30.3108
1028.77	24.3205
1030.4	32.7211
1032.02	43.645
1033.64	45.7518
1035.26	-17.977
1036.88	91.9249
1038.5	70.796
1040.12	19.1276
1041.74	1.42463
1043.36	13.1044
1044.98	30.8534
1046.6	82.4888
1048.22	61.5896
1049.83	108.656
1051.45	42.1881
1053.07	44.6861
1054.68	-6.34986
1056.3	77.5798
1057.91	167.96
1059.53	115.187
1061.14	137.356
1062.76	83.5151
1064.37	240.507
1065.98	213.184
1067.59	195.037
1069.21	195.375
1070.82	292.678
1072.43	282.452
1074.04	234.693
1075.65	190.9
1077.26	195.08
1078.86	253.723
1080.47	214.34
1082.08	261.425
1083.69	191.481
1085.3	180.005
1086.9	126.002
1088.51	78.9679
1090.11	102.407
1091.72	28.8158
1093.32	71.6959
1094.93	119.549
1096.53	51.7553
1098.14	-13.673
1099.74	30.4091
1101.34	58.7031
1102.94	16.1571
1104.54	0.160775
1106.15	-37.5352
1107.75	60.6518
1109.35	39.201
1110.95	5.00546
1112.54	6.55673
1114.14	46.6027
1115.74	18.6632
1117.34	-17.6017
1118.94	73.6408
1120.53	-7.12397
1122.13	40.2932
1123.73	13.5188
1125.32	65.5917
1126.92	62.1078
1128.51	45.0699
1130.1	71.9024
1131.7	45.6724
1133.29	77.45
1134.88	57.2797
1136.48	86.4132
1138.07	72.1048
1139.66	10.1864
1141.25	74.7942
1142.84	71.3418
1144.43	65.2897
1146.02	92.1799
1147.61	39.9157
1149.2	11.0914
1150.78	43.3921
1152.37	32.956
1153.96	34.859
1155.55	53.3528
1157.13	47.4148
1158.72	23.0957
1160.3	23.8494
1161.89	39.9102
1163.47	18.6529
1165.06	3.40828
1166.64	85.3918
1168.22	70.4818
1169.81	41.9771
1171.39	47.3043
1172.97	85.6252
1174.55	73.0078
1176.13	82.3285
1177.71	4.01243
1179.29	15.5414
1180.87	12.6862
1182.45	21.0364
1184.03	71.2889
1185.61	58.7092
1187.18	6.013
1188.76	12.1206
1190.34	13.3305
1191.91	-1.78413
1193.49	-11.1219
1195.07	-13.6834
1196.64	10.7788
1198.21	2.35976
1199.79	13.7612
1201.36	-2.35147
1202.93	-4.3351
1204.51	9.5025
1206.08	23.1595
1207.65	-0.72791
1209.22	33.559
1210.79	-25.6864
1212.36	72.8895
1213.93	48.7853
1215.5	-3.63442
1217.07	52.2531
1218.64	11.4666
1220.21	-11.0875
1221.78	24.3374
1223.34	11.7053
1224.91	29.132
1226.48	10.2259
1228.04	-52.6861
1229.61	67.1694
1231.17	-33.7544
1232.74	15.5519
1234.3	-33.7111
1235.86	40.9747
1237.43	74.222
1238.99	-56.2195
1240.55	-3.79528
1242.11	23.3229
1243.67	19.5328
1245.24	38.5371
1246.8	-11.0079
1248.36	31.2921
1249.92	52.1114
1251.47	32.4457
1253.03	10.5304
1254.59	62.1981
1256.15	48.1079
1257.71	51.1459
1259.26	35.8759
1260.82	33.5105
1262.38	32.1913
1263.93	53.9303
1265.49	47.8924
1267.04	-17.6199
1268.59	41.4557
1270.15	-5.24603
1271.7	25.7306
1273.25	58.3997
1274.81	68.0076
1276.36	40.3561
1277.91	57.5342
1279.46	64.1041
1281.01	44.726
1282.56	37.5649
1284.11	50.7487
1285.66	1.13668
1287.21	52.1447
1288.76	16.583
1290.31	39.5883
1291.85	40.0153
1293.4	68.3495
1294.95	16.008
1296.49	7.91354
1298.04	-26.6837
1299.58	63.3309
1301.13	18.8204
1302.67	12.7864
1304.22	25.8117
1305.76	19.2782
1307.3	-7.51943
1308.85	35.9394
1310.39	19.6088
1311.93	-34.8547
1313.47	24.3408
1315.01	-0.729537
1316.55	38.2133
1318.09	55.3741
1319.63	41.8097
1321.17	9.16943
1322.71	42.0339
1324.25	11.91
1325.79	6.69609
1327.32	37.6696
1328.86	23.1455
1330.4	71.1343
1331.93	4.18391
1333.47	29.0459
1335	27.0685
1336.54	40.7469
1338.07	6.63885
1339.6	2.31085
1341.14	32.1305
1342.67	-17.1813
1344.2	-0.16225
1345.74	-27.6397
1347.27	6.0875
1348.8	20.3816
1350.33	18.6244
1351.86	-0.3111
1353.39	-3.91803
1354.92	13.6495
1356.45	67.719
1357.98	8.78133
1359.5	1.34228
1361.03	-11.0469
1362.56	38.0721
1364.09	50.8249
1365.61	33.6522
1367.14	36.5292
1368.66	-14.8901
1370.19	1.92355
1371.71	32.7932
1373.24	14.7679
1374.76	-22.8712
1376.28	29.7024
1377.81	-28.6895
1379.33	33.3841
1380.85	17.4695
1382.37	11.7045
1383.89	47.5194
1385.41	53.9175
1386.93	8.56568
1388.45	-6.93792
1389.97	-34.8574
1391.49	10.6865
1393.01	24.3818
1394.53	13.6356
1396.05	52.9763
1397.56	35.4456
1399.08	-35.016
1400.6	38.9998
1402.11	-8.81902
1403.63	-32.7955
1405.14	9.82793
1406.66	29.473
1408.17	-4.55426
1409.69	49.6491
1411.2	-4.49278
1412.71	-54.3213
1414.22	30.9971
1415.74	4.17675
1417.25	-27.2313
1418.76	38.5294
1420.27	26.5902
1421.78	23.7873
1423.29	16.8904
1424.8	-5.71243
1426.31	19.111
1427.82	-45.3419
1429.32	2.06776
1430.83	59.4506
1432.34	6.24466
1433.85	14.2249
1435.35	10.1933
1436.86	11.8647
1438.36	21.9201
1439.87	1.51368
1441.38	4.59753
1442.88	48.6959
1444.38	48.7076
1445.89	45.4014
1447.39	82.5954
1448.89	24.2834
1450.39	13.4592
1451.9	51.616
1453.4	62.7764
1454.9	24.3497
1456.4	-18.6011
1457.9	50.3314
1459.4	43.5142
1460.9	-12.5522
1462.4	40.7744
1463.89	18.9609
1465.39	43.4678
1466.89	-9.27365
1468.39	32.0968
1469.88	66.6187
1471.38	44.355
1472.87	89.531
1474.37	50.5615
1475.86	61.0904
1477.36	99.6463
1478.85	42.2027
1480.35	2.78753
1481.84	38.7953
1483.33	62.8196
1484.82	50.4005
1486.32	53.1594
1487.81	12.1512
1489.3	19.7695
1490.79	-2.17492
1492.28	-7.17478
1493.77	-1.40695
1495.26	-2.16579
1496.75	4.71927
1498.24	31.5269
1499.72	82.2926
1501.21	26.5017
1502.7	51.6888
1504.19	-20.0359
1505.67	-1.74647
1507.16	-32.8708
1508.64	10.2681
1510.13	10.8712
1511.61	27.0463
1513.1	-2.26971
1514.58	-14.8348
1516.07	-26.1192
1517.55	21.6969
1519.03	30.4233
1520.51	44.0768
1522	-5.11362
1523.48	87.838
1524.96	-22.8833
1526.44	-5.55732
1527.92	48.2321
1529.4	48.0193
1530.88	64.2645
1532.36	33.0697
1533.83	29.1286
1535.31	55.0712
1536.79	-22.5806
1538.27	-67.6749
1539.74	8.03153
1541.22	29.5567
1542.7	37.1913
1544.17	13.8137
1545.65	-15.7109
1547.12	35.9333
1548.59	50.8557
1550.07	13.4564
1551.54	21.4468
1553.02	26.5421
1554.49	18.8626
1555.96	91.0302
1557.43	17.4478
1558.9	44.6822
1560.37	43.1425
1561.84	35.6108
1563.31	50.2099
1564.78	79.945
1566.25	72.3181
1567.72	83.3318
1569.19	52.9862
1570.66	89.2811
1572.13	86.219
1573.59	89.2983
1575.06	37.0233
1576.53	113.892
1577.99	104.403
1579.46	98.0538
1580.92	29.3541
1582.39	66.8003
1583.85	100.881
1585.31	92.1137
1586.78	88.9887
1588.24	42.997
1589.7	84.1546
1591.17	99.9445
1592.63	34.871
1594.09	37.8949
1595.55	1.26618
1597.01	55.587
1598.47	20.3331
1599.93	-14.2823
1601.39	1.59831
1602.85	2.15804
1604.31	-21.5558
1605.76	33.4969
1607.22	22.9918
1608.68	55.7046
1610.14	19.5154
1611.59	44.7518
1613.05	-16.3663
1614.5	42.7708
1615.96	50.5579
1617.41	-15.8605
1618.87	-17.722
1620.32	24.2803
1621.77	-7.20771
1623.23	2.15883
1624.68	43.8984
1626.13	28.9478
1627.58	45.924
1629.04	8.99353
1630.49	13.5971
1631.94	25.3046
1633.39	26.908
1634.84	41.0382
1636.29	23.3982
1637.74	42.3376
1639.18	6.12231
1640.63	43.6444
1642.08	5.06227
1643.53	33.4958
1644.97	73.2212
1646.42	32.4686
1647.87	49.9247
1649.31	73.3296
1650.76	59.5033
1652.2	45.9795
1653.65	35.0864
1655.09	7.21335
1656.54	34.7912
1657.98	45.0253
1659.42	50.5787
1660.86	48.5307
1662.31	44.0437
1663.75	20.804
1665.19	36.1231
1666.63	33.2176
1668.07	6.87505
1669.51	56.8276
1670.95	50.1407
1672.39	45.5759
1673.83	23.4094
1675.27	61.1087
1676.7	32.1367
1678.14	46.4661
1679.58	55.5586
1681.02	-0.622725
1682.45	43.3816
1683.89	49.538
1685.32	3.30368
1686.76	28.1978
1688.19	-34.5101
1689.63	43.3857
1691.06	53.8325
1692.49	-8.90077
1693.93	2.4711
1695.36	-32.6855
1696.79	-10.0937
1698.22	-1.08123
1699.66	-2.25119

## Sheet: Fig.4a
Raman shift number	800.214	801.903	803.592	805.281	806.968	808.657	810.344	812.03	813.717	815.402	817.087	818.771	820.456	822.14	823.823	825.505	827.187	828.869	830.551	832.232	833.912	835.592	837.271	838.95	840.628	842.306	843.983	845.659	847.335	849.011	850.687	852.362	854.036	855.709	857.383	859.056	860.729	862.4	864.072	865.743	867.413	869.083	870.753	872.421	874.09	875.758	877.425	879.092	880.759
1	30.5784	25.204	1.82781	25.4491	31.0685	16.6862	40.3019	13.9159	-0.471431	-5.8605	32.7491	-27.6425	5.96503	28.5713	45.1768	-10.2185	-6.61435	35.9893	15.593	0.196093	49.7991	36.4023	5.00554	43.6092	31.2132	21.8179	54.4232	-3.97088	51.6363	43.2445	31.8539	20.4647	-0.923058	4.69043	23.3059	7.92324	-15.4575	26.1634	-3.21322	-6.5876	13.04	26.6705	-14.6966	25.9387	1.57696	5.21775	-16.1383	-4.49162	9.15841
2	-29.2895	16.3312	8.94826	5.56122	-6.8295	1.7765	31.3787	-0.0223916	29.5736	11.1661	27.7557	7.34254	-4.07307	38.5085	5.08763	40.6645	8.23934	19.8122	-3.61652	20.9528	39.5207	27.0872	17.6525	34.2168	14.7801	19.3428	52.9048	5.46615	46.0275	54.5887	27.15	6.71138	7.27313	-1.16494	3.39792	23.9615	-9.47396	39.0913	25.6581	14.2261	19.7954	-4.63353	24.9393	24.5137	6.09026	43.6687	-1.75045	-14.1676	11.4181
3	-16.1215	-16.5153	6.0889	-5.30959	17.2897	21.8872	4.48233	-15.9245	24.6672	-2.74322	2.84476	-1.56872	50.0167	33.6006	15.1833	32.765	24.3459	-1.07396	12.5059	7.08498	26.6638	-10.7576	40.8209	4.39963	31.9786	19.558	8.1379	-6.28176	13.2997	15.8822	37.4658	19.0508	40.6371	0.224772	-4.18554	2.406	12.9996	-12.4051	-20.8071	12.7933	2.396	-12.9983	38.6101	-10.7788	3.83567	2.45302	15.074	30.698	26.3259
4	-10.2908	15.255	28.7926	10.3213	-0.158157	23.3546	37.8592	12.3562	15.8461	5.32862	-11.1958	41.2733	16.7362	39.1928	37.6437	1.089	4.52913	19.9643	28.3952	7.82145	19.2437	12.6623	28.0775	44.4897	13.8991	45.3061	22.711	17.1139	-6.4845	55.916	19.3156	17.7148	-1.88628	-5.48742	-18.0879	17.3124	41.7137	6.11611	41.5204	23.9267	-36.665	-0.253863	19.16	34.5769	9.99724	-11.5789	-3.15093	11.281	1.71759
5	21.0989	25.8123	39.5185	30.2168	15.9076	-5.40871	-5.73278	-6.06424	-6.40264	21.2514	29.8983	59.5382	-8.82846	17.7977	8.41722	21.0302	58.6367	46.237	25.8315	58.4197	-4.99785	-1.42105	20.1503	31.7164	35.2775	19.8336	63.3851	25.9318	28.4745	19.0132	47.5479	-2.92095	-9.39328	58.1309	42.6524	24.171	2.68716	20.2007	23.7123	16.2221	9.72997	22.2366	-6.25789	64.2463	48.75	14.2529	19.7557	1.2582	9.76103
6	12.0147	46.7063	12.3956	21.0819	-2.23446	7.4469	29.1253	-8.19894	-27.5254	24.1452	27.8132	14.4787	11.1421	2.80277	1.46102	36.117	-18.2293	9.42218	8.0719	-2.28076	22.3646	36.008	-0.350341	40.2896	41.9278	6.56454	29.1998	3.83336	4.46596	19.0974	0.727748	12.3571	48.9857	18.6131	15.2402	52.8668	0.492854	57.1183	15.7438	35.3692	-2.00579	-14.3803	-17.7547	30.8709	25.4972	-13.8763	-4.24891	21.3789	30.0078
7	-13.0802	16.508	14.0921	-6.32848	47.2468	17.8183	39.3857	-1.05052	-23.49	7.06691	23.6206	18.1714	32.7197	8.26504	28.8079	37.3486	24.8872	-1.57613	44.9591	4.49254	34.0246	-12.4445	-0.914612	10.6145	-9.8571	12.6708	3.19852	9.72579	3.25336	30.7811	-12.6907	-4.16202	12.3674	29.8973	28.4286	4.96101	30.4947	19.0296	-15.4336	50.1049	22.645	33.1874	-18.2681	24.2784	25.8276	23.379	-25.0668	19.4899	-7.95024
8	13.1763	23.8249	14.4717	-12.884	18.7583	10.3989	42.0373	7.67393	40.3091	17.9424	28.5741	16.2043	5.83355	-12.5388	29.0877	-26.2868	-2.66233	11.9613	-13.4155	13.2068	56.8285	12.4499	52.0708	21.6916	57.3123	7.93294	43.5537	81.1744	39.7957	26.4174	43.0397	14.6626	32.2862	40.9103	41.5357	27.1621	-7.21033	48.4181	33.0482	9.67973	63.3124	-13.053	33.5833	9.22104	6.86092	4.50242	15.1462	7.7918	34.4399
9	17.2521	4.87093	48.4878	61.1022	36.7145	10.3251	-3.06641	-8.45967	60.1458	46.7494	-26.6483	-26.0472	-1.44696	-4.84796	27.7502	-12.6524	28.9445	-3.45909	13.1374	10.7333	-6.67072	19.9253	10.5216	7.11835	29.7156	70.3135	37.9122	67.5115	-7.8878	32.7141	37.3173	47.922	26.5283	47.136	31.7459	-3.64226	-3.02833	17.5875	18.206	18.8269	10.45	24.0761	-0.294978	9.33646	45.9712	31.6087	27.2497	-34.1065	15.5411
10	13.916	11.4238	52.9276	-5.57318	-1.07802	61.4135	14.901	49.3849	8.86574	-6.65689	1.81745	-3.71098	3.75818	22.2247	15.689	-3.84874	12.6118	6.07062	22.5284	-6.01533	10.44	-5.10538	-6.65132	1.80243	16.2561	23.7098	73.1639	24.6183	41.0737	30.53	91.9875	27.4464	20.9069	13.369	16.8333	14.2999	12.7688	43.2402	-19.2855	6.19192	0.672246	2.1562	-5.35628	13.1347	11.6299	20.1289	18.6324	-20.8599	-16.3474
11	-6.82433	24.72	34.2628	1.80397	41.3439	15.883	37.421	24.9583	38.4956	14.0323	25.569	1.10601	3.64362	22.1816	12.7203	3.26008	20.801	26.3434	29.8876	3.43325	11.9809	29.5306	21.0826	19.6371	38.1943	46.7542	4.31712	3.88285	-4.54787	12.0248	-6.39895	12.181	-30.2353	24.3522	29.9439	-15.4601	-7.85978	11.7446	-11.6462	45.9677	27.5859	-2.79077	-8.16255	0.470293	19.1085	1.75144	17.3999	-10.9468	-6.2879
12	38.0726	31.8574	61.6341	71.4017	52.1606	69.9112	51.6528	71.3856	42.1102	53.8258	45.5329	15.2315	6.92215	-8.39582	22.278	11.9439	-8.39804	-1.74772	1.89542	7.53087	26.1592	52.7805	16.3951	16.0031	22.6049	-1.79939	-9.20949	-1.62546	32.9536	17.5275	32.0967	19.6614	31.2219	-4.22183	-11.6689	20.8807	-1.57283	-26.0294	2.51195	22.0511	14.5881	2.12389	43.6584	5.19174	3.7247	-16.7429	-21.2103	8.32234	-5.14414
13	37.0614	61.7237	84.3809	51.032	86.6775	91.3174	107.951	53.5791	73.2013	43.8172	32.4271	6.03108	31.6293	26.2213	-13.1926	-3.61246	34.9619	4.53054	21.0938	21.6512	12.2031	32.7496	16.2908	-0.173019	12.3581	13.8844	1.40605	15.9229	31.4355	-16.056	6.44842	-20.051	13.4459	2.93909	0.429243	11.9163	-33.5995	-3.11825	8.36079	-5.16242	-27.6879	5.78502	9.25634	8.72603	16.1948	7.66237	13.1295	11.5958	-17.9379
14	48.6609	45.1427	22.617	-5.91646	23.5426	42.9946	36.4391	17.8766	33.3073	38.7311	54.1483	8.55915	-5.03604	-3.63742	66.7554	17.1427	9.52465	22.9015	24.2737	21.6412	17.0043	10.3633	35.7186	23.0703	24.4188	35.7644	37.1073	-20.5523	21.7862	0.122904	15.4582	0.792276	26.1255	2.45807	10.7905	1.12308	11.456	21.7894	-2.87599	-6.54011	17.7972	11.1366	-5.52185	13.822	-9.8311	2.51867	-7.12802	2.22876	1.58967
15	48.1368	23.5665	53.9789	55.3736	38.7514	69.1128	70.4577	62.7868	53.1007	63.3994	11.6835	13.9536	2.21029	6.45371	30.6845	-28.0967	-7.88947	20.3067	19.4926	15.6685	22.835	14.9928	38.1424	12.2844	9.41946	-12.4519	26.6709	1.78851	4.90156	23.0106	28.1163	-13.7807	0.320038	-6.58077	9.51753	55.6155	-3.28625	-23.1872	6.9134	26.016	-0.878719	-46.7702	4.34214	-11.5412	6.58042	12.7075	56.8407	15.9804	12.1272
16	-4.48001	25.9534	27.3782	68.794	39.2015	12.6009	-4.00798	18.3754	29.7513	2.11976	19.4811	-10.1643	38.1839	4.52572	17.8616	8.19175	0.51659	0.836375	-7.8484	-25.5378	31.7688	0.071621	-15.629	22.6673	17.9609	0.252025	4.54113	20.8284	10.1144	4.39939	-0.316279	3.96774	4.25178	6.53605	-9.1788	10.1074	-1.60498	-13.3158	1.9757	7.26958	-2.43393	-3.1342	6.16894	3.47565	18.7866	-0.898324	24.4216	-28.2536	10.0765
17	41.7868	34.4933	31.1888	39.8723	38.5444	63.2053	27.8543	39.4918	21.1181	57.7326	37.3358	18.9277	29.5087	52.0783	39.637	10.1849	12.7222	33.249	41.7658	56.2722	33.7688	26.2558	-17.2666	46.2018	63.6613	42.1122	-2.44518	2.98911	33.4159	18.8352	44.2473	50.6526	25.0514	17.4439	11.8307	9.21198	-1.41186	-21.0407	38.3262	34.6891	17.048	8.4038	-19.2434	35.1065	-5.54557	-16.1997	26.1448	21.4879	-26.1695
18	13.0464	4.79915	21.5414	27.2722	8.99185	6.70049	18.3974	10.0826	-2.24333	4.41868	42.069	-10.2924	12.3348	37.9501	26.5537	26.1458	11.7265	8.2958	54.8542	4.40113	17.9372	-18.5376	28.9771	1.48139	32.9755	43.4597	60.9342	16.399	19.8548	10.3017	-13.26	-2.8301	28.5918	38.0058	-1.58741	30.8123	31.2053	25.5917	24.9723	1.3472	0.71658	9.08121	5.44124	20.7969	-15.8511	-8.5028	15.8426	24.1852	1.52566
19	42.8052	7.58626	47.3443	24.0785	-7.20923	18.479	-3.53339	20.5696	25.6499	31.7078	15.7434	-19.2429	3.74877	6.71891	-25.3321	-18.4039	-15.4965	10.3905	7.25756	-4.89501	-7.0666	3.74281	-20.4661	-3.69311	-10.9375	19.8007	-38.4776	22.228	19.9177	25.8659	27.5166	30.1512	1.7704	40.3746	8.96743	10.5464	32.1133	9.66587	0.209097	29.7405	42.2607	7.7714	23.2735	-13.2356	2.24908	-6.27492	1.22794	6.2075	-3.81852
20	5.79382	2.1862	12.581	-5.02175	5.37833	-11.2182	6.18845	-6.40117	7.01341	3.43203	9.85513	27.283	18.7161	-19.8459	-19.4024	-26.9532	7.50183	-18.0371	25.4305	-19.0957	18.3847	-26.1281	10.366	16.8672	3.37563	1.89143	20.4148	32.9454	9.48404	18.0305	-0.415122	7.14727	28.7177	-10.7039	0.882904	32.478	2.08142	0.692871	21.313	8.94159	3.57824	2.22366	-6.12249	3.53944	-14.7899	-2.11116	6.57628	26.2717	-15.0242
21	58.4945	25.3505	14.1956	16.0286	1.84969	23.6591	29.4558	13.2401	16.0121	6.77093	2.5169	12.25	-12.0296	24.6775	-7.62846	11.0526	29.7206	44.3757	-6.98172	16.6477	5.26454	-15.1312	38.4606	14.0403	37.6079	18.1636	23.7076	31.24	-3.23854	-0.728041	7.77177	46.2612	25.7405	0.209709	8.66968	29.1204	8.56233	7.99546	0.420635	-19.162	-15.7524	-1.34969	-2.95373	-13.5643	1.81923	-11.803	20.5697	28.9374	-15.6991
22	20.5003	36.0731	29.6419	-10.7938	-12.234	50.3218	8.87294	19.4196	4.96224	26.5002	-8.96625	-0.436969	0.0882864	-18.3909	16.1257	13.6382	17.1468	17.6514	1.1524	44.6495	27.1429	5.63285	-5.88058	33.6028	31.083	44.5602	1.03469	5.50621	15.9755	42.4423	24.907	-10.6303	33.8305	17.2894	14.7471	27.2034	6.65856	-11.8875	49.566	41.0188	17.4711	7.92332	33.3756	12.8277	-9.7195	-8.2664	-8.81234	14.6424	5.09854
23	0.359719	-16.2616	47.1082	0.468979	17.8212	46.1652	33.501	30.8289	30.1494	0.462378	15.7683	42.0675	49.3602	11.6466	19.9271	18.2019	5.47127	3.7356	4.99527	37.2503	-2.49884	39.7481	23.9915	34.2315	53.4686	49.7029	10.9349	7.16467	62.3927	8.61934	40.8447	11.0692	4.29314	13.5166	33.7402	17.9641	11.1885	-7.58638	-25.36	23.8678	3.09719	14.3286	-8.4377	3.79834	3.03724	28.279	14.5242	-10.2272	1.02519
24	31.9037	3.42114	17.9313	5.43373	20.9288	32.4169	19.8975	32.3711	18.838	5.29789	-25.249	42.1977	9.63822	22.0723	15.5003	45.9225	8.33905	14.7501	18.156	9.55666	41.9524	18.3435	6.73018	29.1126	34.4911	2.86571	20.2369	11.6045	16.9693	27.3312	3.69064	46.0477	28.4027	14.7557	23.1074	14.4576	-4.19312	-8.84489	0.502974	24.8505	30.1978	-14.4545	15.8937	-21.7577	10.5921	-3.05716	-4.70478	-16.3509	-11.995
25	29.2141	72.6499	53.0712	17.4779	65.8709	16.2509	39.6181	14.973	64.3164	23.6486	28.9702	46.2817	68.5838	22.8768	1.16121	7.43772	45.7068	21.9689	35.2248	26.4747	35.7191	26.9587	28.194	45.4253	64.6533	30.8783	49.101	38.3216	12.5409	26.7591	47.9768	47.1944	34.4123	26.6309	-13.1492	-6.92764	-9.70409	-3.47822	8.75059	-2.01739	-5.7819	12.4577	-4.29845	-3.05004	-9.7965	-9.53775	10.7268	4.99713	0.273897
26	6.90555	14.6413	17.3693	16.0886	-5.20058	-3.49808	30.1952	10.8795	-27.4449	-2.77883	-0.122075	34.5254	15.1638	52.7925	-26.5882	15.0217	6.62229	16.2135	-14.2042	7.36866	-3.06762	24.4871	15.033	-22.4299	16.0987	-37.3812	-3.8694	0.634085	1.12991	14.618	-1.90135	5.572	37.0383	5.49753	20.9504	18.397	20.8375	20.272	-15.2988	-12.8749	-6.45619	24.9581	16.3679	-12.2266	20.1753	-15.4266	38.9686	1.36059	19.7502
27	13.3753	34.7064	7.03166	17.3509	15.6646	29.9732	23.2767	11.5755	7.87015	17.1606	-14.5527	-21.2695	3.01074	32.288	18.5627	-9.16489	20.1056	33.3745	2.64209	31.9085	-3.82579	-10.5606	28.7044	5.96957	0.235089	52.5013	30.7684	25.0366	11.3065	47.5781	27.8517	13.1276	-10.5939	25.6871	-6.02865	14.2588	7.54982	7.84437	5.14303	40.4458	4.75287	31.0646	-12.6188	-1.29746	16.0292	-19.6389	-15.3014	-10.9583	-11.6092
28	27.0314	0.742127	3.44642	-4.85661	35.8333	34.5165	13.1921	13.8604	15.5217	28.1752	17.8212	45.4598	14.0912	28.7147	6.33067	32.9391	2.54014	15.1336	27.72	42.2987	34.87	38.434	29.9908	15.5404	27.083	35.6186	34.1474	21.6691	23.1844	41.6932	43.1955	2.69154	41.1814	15.665	29.1429	26.6151	6.08167	33.5426	26.9984	9.44913	34.8946	25.3356	-0.228064	15.2036	23.6312	10.0544	-9.52604	-6.11047	-6.69825
29	27.7772	7.40879	7.02907	34.6372	49.2334	36.8177	59.3895	33.9488	15.4959	25.0301	35.5517	20.0606	36.5571	14.0406	20.5113	17.9694	9.41497	42.8479	29.2687	28.6768	35.0727	41.4566	-0.171599	52.1885	47.5369	70.8739	20.1997	40.5144	24.8184	30.1119	33.395	31.6682	-13.0684	-0.814657	18.4301	-12.3341	7.89314	11.112	-12.677	-10.4736	-8.27758	-1.08842	18.0941	-5.72968	22.4407	-22.3945	27.7651	33.9199	15.0702
30	23.673	30.2126	12.7495	44.283	30.8135	18.3412	14.8655	35.3867	20.9051	41.4202	39.9323	32.4414	-6.05233	-24.5492	36.951	21.4483	41.9427	39.4344	18.9236	-6.59016	-3.10655	41.3745	-7.14697	-1.67086	31.8029	2.2743	53.7435	21.2103	34.6753	34.1383	18.5994	28.0587	-0.483799	-15.0282	0.426142	23.879	3.3304	1.78031	8.22925	-5.32293	-10.8764	-16.4305	7.01454	12.4586	-27.0978	5.34508	-7.21231	12.2297	-2.32834
31	-10.4611	0.872703	3.20631	33.5396	19.8729	-4.79331	-7.45916	4.87571	-18.7883	26.5487	-3.11291	-12.7729	14.569	55.9127	33.2586	6.6068	17.9576	21.3111	2.66765	13.0271	-23.6102	29.7558	57.1254	11.4986	3.87571	30.2567	19.6419	-5.96899	34.4247	31.8228	31.2255	18.6329	26.045	27.4617	13.8837	3.31062	2.74268	16.1797	30.6222	-32.9301	-18.4772	12.9814	-1.55463	27.9146	3.38958	3.86988	2.35599	12.8474	11.3447
32	10.1424	47.565	-0.0195526	-0.611636	2.78897	3.18247	37.5685	21.9473	41.3192	19.6838	32.0413	4.39197	20.736	-1.92689	-13.5964	-12.2723	24.0455	23.3571	1.66291	-17.0373	28.2567	17.5453	-5.17147	31.1067	18.3798	11.6483	-17.0878	0.171717	8.42725	2.6789	45.9269	12.1715	6.41292	30.6513	26.887	21.1203	29.3514	17.5804	-11.1923	-2.96641	6.25811	1.48176	6.70468	-16.073	4.14916	18.3712	24.5937	-0.183473	-1.95977
33	29.6893	17.3171	0.938823	20.5537	-16.8381	-7.23613	27.3589	-3.05283	47.5291	8.10407	6.67237	-28.7659	1.7895	19.3381	15.8803	19.4161	-0.0542752	13.4691	6.98671	40.4981	19.0037	6.50361	12.998	-0.512978	49.9708	-25.5504	69.9235	13.3925	-13.1427	-1.68224	-25.2259	38.2266	20.6754	11.1205	28.5626	-22.9983	-4.56204	-19.1286	12.3028	18.7321	23.1592	-3.415	10.0094	21.4323	13.8546	41.276	31.6971	22.1179	-2.46117
34	49.5419	47.3212	39.0914	12.8518	17.6029	16.3452	20.078	17.8018	5.51714	-13.7766	26.921	-3.38975	11.2916	-6.03548	15.6296	36.2869	10.9368	18.5794	19.2153	42.844	22.4661	-7.91813	-1.30854	43.2952	44.8933	56.486	50.0736	6.656	39.2341	18.8079	25.3777	30.9436	15.5061	13.0651	26.6214	3.17499	-14.2738	31.2751	13.8224	35.3681	8.91235	29.4559	-20.0013	7.54074	47.0829	-3.37502	1.16769	22.7108	8.25504
35	-9.22833	-2.47043	18.2837	-14.9672	23.7771	24.5166	24.2505	32.9787	10.7015	34.4179	-8.87184	5.83211	11.5299	5.22081	-0.0950057	4.58245	18.2531	32.9169	19.5741	7.22408	31.8672	11.5034	-0.867278	8.75531	19.3712	-5.01961	10.5831	33.179	14.7689	-11.6474	18.9303	-6.49789	17.0682	8.62838	-5.81647	43.7335	19.2785	5.81848	-23.6458	19.8856	10.4127	-4.0638	-10.5439	1.97244	4.48595	7.99639	-8.49546	-26.9898	1.51403
36	15.451	29.079	5.70669	-19.6666	31.9597	15.5859	-4.78852	-4.16325	-3.53781	26.0872	25.7122	0.337397	0.963015	-10.4114	23.2145	10.8409	7.46785	31.0954	-15.276	10.3531	-6.01689	30.6141	-39.7538	6.87947	22.514	-7.85006	-2.21268	-28.5741	-22.9335	7.70874	-21.6472	12.9988	-4.35325	-9.70357	25.9486	43.603	12.2597	27.9184	29.58	-8.75597	9.91036	11.5797	6.25181	-16.0736	2.60414	8.28451	25.9682	23.6546	-2.65549
37	-11.808	35.9234	5.6482	-21.6342	14.0767	-13.2188	-6.52117	16.17	4.85513	12.5337	16.2062	-6.12719	-9.46608	-12.8109	-14.1613	35.4831	39.1224	30.7567	19.3865	-14.9885	6.63211	-34.7515	28.861	12.4696	31.0748	70.6765	19.2752	56.8706	8.46368	8.05426	11.6426	39.2289	-1.18658	48.3961	50.9777	-30.4418	20.1377	18.7164	-6.70517	9.87308	3.45103	15.0295	-11.3916	-23.8123	-3.23188	-24.6507	-5.06786	16.5161	32.1021
38	20.3478	24.8883	13.4221	16.9487	9.4686	1.9822	19.4891	30.9899	-2.51521	10.9736	23.4567	-6.06555	23.4071	11.8745	3.33714	-9.20485	20.2488	45.6983	11.1442	33.5862	35.0249	38.4603	24.8929	26.3229	35.7505	14.1759	23.5995	17.0214	6.44205	41.8617	-14.7195	-12.3012	18.1168	13.5346	-17.0471	1.37162	-17.2088	11.2115	13.6333	40.0567	11.4817	10.9089	18.3384	-1.22987	16.2049	10.6424	-11.9167	15.5275	6.97557
39	22.1073	16.5426	43.9791	3.41658	35.8554	18.296	-4.26186	-10.8179	20.6284	-38.9233	-10.4727	42.9806	5.4368	-7.10428	9.35771	21.823	-12.7084	3.76388	7.24013	3.72003	39.204	53.6922	31.1847	12.6818	33.1836	15.6902	21.2018	14.7182	18.2401	-10.2326	71.3002	5.83872	-11.617	18.9328	9.48897	-3.94875	15.6198	0.194303	1.7756	49.3634	17.9576	-7.4412	6.16681	-16.2186	14.4032	-8.9682	-23.3322	-5.6894	-10.039
40	45.2132	24.7747	24.3317	41.8836	39.431	26.974	45.5121	28.0457	9.57522	37.1001	18.6206	28.137	-0.350462	22.1578	29.6623	7.16294	26.66	4.15352	20.6439	-7.86914	33.6147	-18.9044	6.57367	4.04914	18.5221	40.9928	35.4613	12.9277	20.3924	-8.14448	20.3172	1.77758	23.2369	-5.30497	-10.8473	9.60982	16.0666	-10.4771	11.9795	5.4363	-22.1068	21.351	3.80947	-7.73135	-25.2708	0.190762	9.65406	11.1188	-28.4145
41	14.8164	40.5343	-2.75886	22.9363	14.6203	-19.7064	5.9557	39.607	17.2479	35.8782	14.4981	1.10792	-20.2918	3.29845	6.87924	15.4508	9.01338	36.5672	0.112696	14.6497	11.1786	5.69984	32.2136	10.7201	35.2197	39.7126	15.1992	3.67947	-6.84579	5.62347	33.0875	23.5467	13.0014	-16.5485	23.8978	-2.65946	33.7799	20.2159	8.64945	-1.91948	0.509222	15.9363	16.3618	1.7859	31.2092	11.6317	-20.946	-17.524	24.8984
42	9.97069	12.6196	7.25618	47.8799	18.4914	27.091	22.6784	0.253948	27.8183	20.3711	8.91279	12.4437	17.9643	25.4744	20.9745	-6.53506	7.94595	-5.58215	-6.1188	11.3358	0.782342	1.22102	33.6522	47.0763	22.4936	28.9044	28.3092	13.708	16.1017	17.4903	2.87425	0.253924	26.6297	27.0016	-25.6294	-11.2633	2.10038	26.4617	3.82146	6.17981	22.5369	-20.1065	0.249771	-20.3942	-4.03761	-0.680537	-37.3223	-0.96288	17.3984
43	-21.889	23.8183	54.526	23.2335	40.9414	15.65	19.3589	-3.93166	-4.22104	-20.5099	7.20221	-14.0845	-5.36971	-1.65391	8.06331	26.7821	-7.49744	20.2247	-4.05083	33.6752	10.4032	30.1335	-27.1341	-8.39932	42.3379	26.0776	13.8198	14.5644	26.3121	39.0625	25.8158	24.5721	25.3314	-18.9067	20.8587	26.6273	30.399	4.17366	46.952	57.7336	15.5182	-16.6935	-6.9017	-2.10694	22.6917	58.4933	24.2989	31.1074	12.9199
44	33.4133	30.1472	6.86653	-2.42956	24.2594	6.93393	39.5934	8.23815	5.86882	18.4849	18.0868	10.6748	15.2494	-10.1898	-5.64216	52.8925	10.4145	14.924	38.4217	15.9074	28.3816	13.8446	43.2969	12.7387	27.1705	-4.40746	35.0053	65.4089	23.8042	11.1914	11.5708	21.9429	31.3081	26.6666	29.0193	9.36636	22.7082	25.0451	47.3778	2.70662	-4.96822	30.3541	-10.3262	-5.0089	21.3068	-31.3789	-9.06536	-17.7525	-27.4395
45	6.87073	7.26866	-10.3457	35.0276	20.3891	23.7394	5.07839	8.40671	-32.2751	17.033	19.3317	-13.3788	-0.0977383	18.1749	-2.56021	1.6973	-5.05211	42.192	2.43022	3.66274	-11.1099	-4.88711	-18.6686	1.54627	3.75782	21.9666	38.173	34.3774	5.58044	26.7825	-14.0159	-21.8143	30.3876	20.5903	7.79437	30.0002	13.2081	33.4186	-2.36785	19.8492	0.0699377	19.2951	14.5249	6.75969	11	7.24611	-6.50148	-4.24263	8.02331
46	15.46	-2.00203	14.5341	11.0679	11.5996	15.1297	0.657614	16.1837	9.70836	17.2311	-0.2477	19.2721	-6.20921	-7.69198	-9.17588	3.33924	29.8535	-6.63297	-13.1198	-8.60737	11.9047	-11.5834	14.9284	37.4402	13.9523	2.46477	34.9777	27.4911	24.0055	-11.4791	20.0373	1.55506	-2.92582	5.59459	2.11698	5.64121	23.1674	17.6955	15.2262	-5.24069	-26.7053	12.8331	-2.62562	34.9183	10.4657	-12.9839	-7.4299	26.1274	8.68855
47	36.8767	2.70036	36.5141	12.3169	47.109	11.8907	13.6609	16.42	27.1683	4.90486	53.63	19.3439	9.0466	20.7376	24.4171	40.0852	18.742	38.3875	5.02217	-1.35461	50.2576	34.8589	9.44956	42.0296	11.5992	38.1586	27.708	28.2473	27.7772	15.2977	3.80909	6.31155	45.8053	20.2905	11.7678	3.23726	-7.30083	19.1536	-28.3987	2.04235	-4.52315	37.9056	27.3286	2.74607	4.15871	-17.4335	53.9701	5.36944	7.76536
48	10.5476	51.3271	28.0922	7.84192	35.5768	33.297	55.002	6.692	54.3676	44.028	-5.32624	29.305	36.9221	35.5247	30.1132	33.6878	14.2487	40.7962	50.3307	21.852	40.3605	45.8567	21.3407	35.8129	62.2737	42.7232	21.162	51.5901	13.0083	4.41681	1.81594	42.2061	50.5877	16.961	22.3267	24.6851	-6.96341	17.3814	-14.2797	16.0536	-10.6185	13.7049	6.02389	-21.6611	21.6506	27.9591	-2.73476	1.56911	-10.1285
49	53.5114	39.3494	25.1712	48.976	1.76397	8.53557	35.29	53.0275	19.7487	29.4527	54.1401	57.8108	9.46544	46.1033	20.725	28.3306	47.9204	62.4945	22.0534	31.5969	14.1253	-4.36096	4.13835	27.6235	57.0949	42.5527	36.9974	37.429	15.8483	-1.74446	-15.349	-14.9649	20.4083	20.7706	10.123	49.4657	18.799	-18.8768	12.4391	15.747	33.0471	7.34015	8.62652	18.9065	28.1807	23.4495	30.7135	-2.02717	42.2283
50	27.0458	20.7313	-1.58526	20.0953	34.7731	11.4482	-33.8802	-36.212	3.45308	8.11414	3.77139	8.42478	11.0745	-14.2802	19.3609	-14.0022	9.63053	7.25894	6.88339	14.5032	34.1188	-6.26988	8.33721	33.9401	4.53896	11.1337	33.7245	7.31116	20.8943	25.4737	-0.950363	58.6221	26.1913	0.756944	0.319915	14.88	-2.56261	20.9919	-10.4556	35.0946	-3.35743	-3.81103	34.7337	-44.7233	1.8187	13.3594	-1.10057	-8.56145	-4.02251
51	22.225	31.7018	-2.82872	-21.367	-4.91261	10.5349	39.9752	19.4088	20.8361	-18.7432	24.6715	27.0803	32.4836	-5.11858	27.2741	13.6619	23.0451	5.42393	-3.20108	2.16992	-2.46259	19.9017	41.263	15.6216	-6.02206	52.3322	15.6846	39.0354	-5.6148	15.7341	16.0824	14.4304	32.7784	46.1265	-7.52463	13.8251	-22.8239	-1.47175	11.8824	-6.76149	-5.40322	28.9578	0.321691	14.6885	-11.9411	-33.5673	-9.18932	1.19257	17.5791
52	18.6754	-8.71242	24.8915	15.4866	-6.9269	1.65134	-29.7793	-15.2184	12.3342	30.8782	19.4138	20.9412	12.4607	-0.0281069	35.4752	23.9708	23.4589	1.93947	-3.58686	18.8795	11.3391	-14.2079	29.2388	42.6793	-8.88608	26.5429	-0.0334053	13.3849	40.7987	1.20791	42.6129	10.0139	4.41126	26.8051	38.1961	-7.41567	31.9702	-31.6463	11.7357	-13.8838	-13.5047	4.8739	13.252	-0.370342	16.0077	12.386	24.7653	-1.85444	-34.4726
53	19.0118	4.6859	21.3558	-12.9793	17.681	30.3372	7.98863	28.6356	27.2786	-0.0829516	16.5513	-32.8186	3.80787	25.4301	37.0485	1.66326	38.2744	38.8821	13.4868	17.0879	20.686	-17.7189	-10.1266	35.463	-5.94984	11.6349	38.2174	24.7975	-16.6239	39.9528	10.5279	0.101579	8.67395	29.2449	28.8152	29.3846	43.9534	13.5214	21.0893	-15.3429	-35.7755	-10.2076	15.3606	-1.07107	5.49814	24.0678	-5.36132	24.2103	15.7834
54	15.6029	4.20328	44.7904	17.3637	17.9235	1.47023	15.0034	-1.47668	24.0305	56.5245	19.0057	-35.5256	-5.06901	14.3752	9.80758	19.2283	13.6377	17.036	-7.57621	-18.1991	40.1679	9.52504	-21.1272	-14.7886	12.5414	3.863	-1.82332	33.4827	-7.21834	27.0739	37.3599	-30.36	-15.0854	10.1841	14.4491	19.71	3.9672	-13.779	-3.5278	15.721	2.96784	7.21335	-16.5421	-0.298275	12.9456	7.18976	28.4348	8.68104	-15.0709
55	6.24279	15.8299	8.41483	13.9969	11.5766	12.1542	29.7292	22.3019	36.8728	20.4414	13.0079	27.5727	-8.86413	24.6971	3.25683	7.81508	11.372	37.9277	49.4826	9.03631	37.5891	33.1413	20.6928	24.244	21.7948	11.3455	5.89616	15.4467	-18.0022	21.5493	-0.898702	8.65406	10.2077	-28.238	14.3177	39.8747	-0.566826	16.9929	-4.44539	29.1182	42.6834	-5.74891	19.821	4.39304	-13.0321	-1.45493	-3.87467	15.7082	-15.7056
56	18.9463	57.375	41.8028	-2.77026	17.6565	19.0837	27.5113	-8.06005	23.3703	15.8023	17.2365	17.6735	-4.88637	-10.443	-1.99585	11.4554	11.9112	-24.6281	3.83793	19.3093	-5.2136	-21.7303	-14.2406	-17.7442	15.7593	-13.7299	16.7884	32.3142	31.8484	22.3908	10.9418	28.5015	15.0701	12.6476	-5.76532	-2.16873	1.43752	-17.9467	23.6793	-8.68452	8.96152	28.6183	-6.71453	-1.03713	25.6512	25.35	24.0599	7.78029	-12.4881
57	48.1257	-5.84677	18.161	21.1479	12.1147	5.06205	2.98906	1.89638	-5.21528	11.6534	8.50301	-36.666	28.1469	16.9413	13.7178	18.4768	20.2188	8.94391	28.653	2.34573	-4.97716	37.6847	38.3319	3.96473	63.5837	0.189221	8.78182	17.3617	43.9298	-1.51358	-12.968	18.5672	11.0923	23.6077	5.11446	-6.38727	28.1031	23.5858	-23.9381	34.5317	-8.00463	-36.5459	-6.09203	-29.6426	-17.1966	13.246	15.6861	-3.87608	13.5603
58	13.1973	33.6315	31.0562	2.47146	3.87792	11.2762	12.6663	-1.95106	41.4247	18.7937	38.1564	40.5135	-13.1345	24.2125	11.555	-11.1063	-5.77109	-37.439	31.8908	14.2181	12.5438	11.8682	8.1917	34.5148	9.83789	30.1614	24.4858	-35.1888	-17.8616	35.4677	8.79945	-18.866	29.4718	23.813	1.15836	16.508	-39.1376	28.2216	-15.4136	15.9568	38.3331	-22.284	5.10553	-7.49818	-20.0944	19.3167	21.7358	9.16281	14.5984
59	17.7759	57.2051	23.6244	19.0335	30.4331	-6.17613	16.2057	60.5793	-6.05487	-6.69665	14.6545	6.99913	-8.66226	1.67045	24.9979	23.3205	30.6387	18.953	75.264	49.5718	54.8771	13.1802	8.48164	8.7819	-14.9186	7.3806	-7.32006	26.9797	-13.7193	26.5831	-28.1126	-6.80594	-10.4965	35.8159	-23.8679	-16.5478	-10.2232	26.106	33.4406	38.7807	21.1266	25.4791	12.8381	39.2041	29.5776	53.9586	62.3478	13.7452	30.1515
60	43.9788	-9.66146	63.6932	43.0427	7.38744	17.7278	-6.93627	15.3957	34.7241	26.0488	18.3704	28.6892	42.0055	20.3194	2.63132	1.94154	26.2504	16.5582	21.8653	-17.8281	15.4783	27.7848	-6.90815	7.39968	-4.2914	-9.98108	26.331	-0.355122	20.9613	9.2803	16.6023	28.9275	-0.743795	-26.4114	2.92528	1.26636	1.61212	-10.0373	6.31863	16.6801	0.0471569	-7.57957	0.79999	13.1859	13.5787	12.9784	5.3855	40.7998	30.2221
61	2.21843	-28.4248	21.9219	21.2584	-4.4146	-18.0968	40.2119	4.51206	-5.19589	19.0882	-16.6353	-8.3658	-7.1029	4.15359	-6.59584	-22.3507	-7.11069	7.12469	37.356	-11.4167	-36.1927	-17.9717	14.2468	-0.536726	12.6781	-24.1084	0.104435	-0.683228	13.5293	35.7423	22.9563	15.1716	37.3888	12.608	36.8299	35.0548	12.2832	31.5153	22.7518	58.9928	22.2388	40.4902	-9.25262	34.0105	17.2803	12.5567	-32.1595	5.13154	3.43059
62	35.0723	0.585111	-7.90878	-8.40982	-4.91761	13.5682	36.0473	26.5201	-0.0131337	10.4474	-8.09787	-32.6488	15.795	18.2334	-5.33338	37.095	24.5188	7.93819	21.3536	12.7648	-6.82766	3.57637	17.9772	8.375	23.7701	15.1627	24.5531	-23.0586	17.3281	-0.286625	-13.9025	12.4807	-11.1368	8.2452	4.62725	14.0094	14.392	46.7751	16.1593	-3.45536	26.9313	19.3198	-3.28977	14.1027	3.4978	6.8954	-27.7039	1.69983	-6.89286
63	33.0106	-16.0517	-21.119	21.8074	9.72797	11.6429	3.55117	-7.54695	14.3489	21.2378	27.1199	10.9953	-25.1357	61.726	11.5808	17.4287	24.2697	3.10367	-16.0688	-8.24866	18.5646	30.3711	11.1707	8.9637	18.75	59.5298	35.3031	19.0696	21.8302	8.58473	13.3332	25.0758	43.8126	31.5433	1.26906	12.9894	3.70462	16.4144	32.1198	13.8205	25.5163	17.2081	30.8958	8.57924	-12.7408	18.9352	33.6082	-23.7224	14.9444
64	39.4614	38.2774	27.0897	16.897	34.6996	57.4976	39.2899	12.0766	9.85799	17.633	26.4019	9.16444	-6.07912	-12.3297	-4.58702	-8.85121	7.87765	21.5994	19.3144	27.0219	25.7221	26.4151	-15.8992	14.7792	14.4503	27.1142	-4.22914	29.42	7.06231	8.69755	14.3258	2.94713	-15.4384	7.16909	46.7703	36.3649	4.95322	20.535	17.1109	22.6809	17.2449	9.80346	8.35658	-38.0959	-12.5532	-28.0157	37.5173	22.0455	-3.43046
65	3.18099	24.7659	7.34077	10.9051	30.4593	5.00383	31.5384	15.0633	34.5791	-6.91462	8.58267	45.0712	19.5514	18.0229	15.4864	40.9419	2.38983	21.8303	39.2639	24.6903	19.1101	18.5234	28.9307	31.3322	61.728	29.1186	44.5041	28.8847	5.26103	25.6332	20.0014	2.36604	17.7273	-12.9146	39.4409	-8.20615	19.1446	21.4933	3.84054	-3.8136	5.53098	18.8749	-27.7816	-7.43868	56.9044	6.24766	-10.4084	-16.0639	-20.7182
66	25.9154	-5.26265	25.5408	0.325177	19.091	20.839	17.5686	3.2805	43.9753	27.6526	31.313	-28.0431	-6.41506	22.1968	21.7932	-8.62547	19.9411	-1.50668	16.0319	18.5566	36.0681	41.567	-2.9465	51.5282	27.9914	30.4437	0.88542	23.3168	15.7388	12.1516	-18.4443	-10.0485	33.3395	6.72001	-9.90617	16.4612	1.82271	4.17852	30.5295	4.87596	24.2181	14.5569	-21.1076	-20.7749	-24.4443	-9.11572	26.2117	-12.462	26.8639
67	22.8329	-25.6252	-10.0902	2.43792	-4.04016	3.47634	-22.0126	24.4938	23.9962	-17.5054	-6.01027	29.4821	21.9723	9.46046	-15.0529	20.4328	21.9178	3.40274	25.8882	31.374	9.86085	0.349156	26.8393	59.3316	-9.1735	26.3243	3.82533	12.3297	27.8382	-9.64904	-6.13179	3.3903	-4.08251	-1.55023	23.988	-2.46792	41.0823	16.6386	-18.7982	15.7718	26.3486	-22.0672	23.5244	0.123258	-7.26986	10.3446	0.967364	7.59795	7.23715
68	12.6277	38.2152	47.7983	15.3762	26.9494	10.5182	0.0819897	7.64115	10.196	8.74611	10.2917	17.833	-23.6298	-20.097	9.43164	2.95627	6.47701	33.9939	37.5074	8.01706	33.5232	17.0261	66.5257	49.0223	38.5159	41.0068	22.495	24.9804	42.4637	40.9448	0.423784	18.9009	-11.6238	21.8497	14.322	12.793	9.26284	-0.268522	31.1996	-9.33304	28.1336	8.60023	45.0666	27.5328	9.9993	-0.534117	32.9332	-7.59921	13.8694
69	-6.09544	2.4575	7.00983	17.5609	-10.8891	-15.34	8.20779	1.75429	-2.70017	11.8438	11.3865	-7.07212	11.4682	-13.993	15.5444	-10.9195	-0.384581	17.149	1.68176	-3.78697	6.74318	27.2723	21.8003	17.3275	21.8537	19.3791	18.9038	27.4276	38.9511	19.4741	-15.0033	23.519	13.041	-0.437254	8.08472	26.6068	-45.871	-7.34866	21.1743	-26.3022	-8.77831	-18.2534	29.2723	22.7987	-12.6735	-23.1448	-1.61456	-3.08317	23.45
70	-10.56	-0.17705	30.1988	41.5674	24.929	10.2841	2.63248	-8.02551	18.3105	15.6405	17.9648	-12.7163	16.5975	4.90612	-8.78997	15.5095	2.80468	5.09589	21.3835	49.6676	25.9484	27.2263	-11.4984	20.7744	13.0451	13.314	7.58123	-10.153	-26.8881	22.376	25.6396	-13.097	31.1663	-3.57014	18.6941	8.95909	-8.77483	16.4924	-9.23857	7.03225	-5.695	-8.41978	13.858	-2.86158	-1.57798	0.708734	-5.00093	-32.707	17.5909
71	7.25075	-8.13181	-8.51681	20.0951	-0.295621	43.3113	43.9154	23.5169	19.1163	14.713	8.30741	29.8996	20.49	-12.922	13.6641	36.2483	21.8308	23.4116	35.9911	-0.431031	24.1455	6.72073	2.29489	10.8681	0.440403	46.012	30.5829	13.1531	40.7231	-15.7071	5.86259	27.4322	8.00201	10.5717	1.1421	22.713	2.28443	-13.1437	22.4294	16.0034	2.57825	17.1546	-26.2677	12.3111	-22.1083	22.4738	39.0579	11.6436	-23.7684
72	-16.1137	25.4907	3.08981	33.683	0.270626	2.85294	17.4294	23.0002	24.5659	32.1257	33.6801	13.2291	15.7731	34.3115	40.8447	11.3728	38.896	18.4142	34.928	-11.5633	19.9409	3.44063	8.93604	1.42728	-8.08553	54.3978	-2.12271	15.353	35.8254	37.2946	-7.23941	11.2236	-2.31614	22.1412	5.59633	11.0491	4.49982	35.9483	21.3953	26.8406	18.2843	-15.273	-24.8314	-15.3909	-11.9509	13.4883	-6.07261	-5.63393	17.805
73	45.0672	28.4302	-0.215112	7.13111	27.4692	-10.2005	-31.8782	15.4366	9.74406	-14.9558	13.3373	-5.37624	7.90376	24.1773	3.44485	18.7066	29.9627	-15.7864	24.4595	13.7006	28.9371	35.1694	-8.60224	26.6225	8.84377	64.062	20.2774	31.4901	21.7007	-14.0906	-6.88363	21.322	-1.47345	-0.269805	26.9334	6.13648	-5.66041	16.5429	13.747	-11.0479	2.15815	-1.63417	-4.42475	8.78658	4.00028	-5.78358	-6.56455	24.6574	1.88281
74	26.9545	1.50121	11.0424	-7.42246	24.1068	-36.3697	23.1477	-9.34095	21.1647	10.6641	-26.8424	-8.35472	27.1273	15.6034	-22.9263	-5.46156	33.9977	-7.54841	24.9005	4.34397	18.7825	36.2162	28.6453	5.06988	36.4902	11.9063	26.3186	34.7269	11.132	-17.4663	35.9324	9.32824	1.72148	5.11215	-20.4991	17.8878	29.273	8.65671	15.0395	11.4214	-0.197563	-12.8166	-6.43575	-14.0549	-21.6734	-1.29138	0.0918131	24.476	-15.138
75	-7.51404	7.133	4.77198	43.4025	31.0252	39.6406	23.2486	-9.15039	3.44435	37.0325	25.6147	17.1912	27.7628	15.3291	5.89078	11.4482	33.0017	34.5515	25.0984	13.6421	-11.8168	-2.27795	17.259	4.79449	33.3287	30.8621	36.395	19.9274	-2.53983	25.9934	-22.4725	-3.93736	17.5992	29.1373	28.6777	4.22049	-3.23409	-21.686	8.86563	-4.57922	13.9794	11.5425	-22.8901	1.68157	-16.7416	14.8401	-25.5727	13.0199	25.6185
76	27.9631	36.7089	1.44469	-30.8303	24.8844	37.5894	-21.716	-5.03109	1.64455	43.3104	-19.0329	25.6148	-22.746	13.8844	20.5065	32.1206	12.7269	3.32567	-17.0825	23.5021	10.08	31.6516	20.217	-1.22332	-24.6691	39.8799	-1.5759	26.9635	30.4989	8.03045	44.5584	12.0831	-6.39506	48.1239	38.6408	-0.844203	29.6692	23.181	3.69205	-7.79751	24.7123	-10.7776	15.7328	-14.7565	-2.24462	14.2682	-9.21716	43.299	-26.1825
77	31.8473	-0.654367	23.8328	21.3087	11.7739	1.22902	8.67403	12.1095	10.536	-9.04645	-26.6373	19.7639	15.1576	-8.45601	-0.0764667	56.2967	20.6638	30.0253	22.3817	6.7331	-8.91994	11.4229	33.7622	-13.9019	27.4311	14.7616	28.09	23.4164	3.74154	47.0657	9.3891	34.7122	41.0354	25.3587	16.683	29.0083	27.335	27.6632	11.9936	-1.6736	-1.33835	-8.99996	2.34166	-13.3134	3.03561	16.3885	24.7459	-4.89226	18.4746
78	8.47699	21.2275	24.9754	20.7198	35.461	23.1995	35.9344	-13.3339	24.3949	-5.87997	-0.158098	5.56057	2.27633	16.9885	3.69748	-22.5967	-6.89402	-3.19444	26.5025	7.196	-11.1134	20.5743	26.2592	25.9414	-1.37903	37.2979	-5.02762	34.6441	12.3138	1.98131	14.6467	-15.69	11.9714	17.6307	24.2885	8.94479	27.5995	22.2525	28.9046	1.55554	23.2051	30.854	-7.49792	25.1491	16.7959	7.44192	23.0879	-42.2667	13.3789
79	11.9424	41.472	-8.00426	13.5133	8.0252	-11.4681	18.033	22.5291	18.0207	29.5075	6.9899	41.4682	4.94294	16.4138	21.8812	4.34554	21.807	28.2657	21.7222	29.1764	16.6285	23.079	27.528	6.97572	28.4225	10.8685	15.3139	-3.24115	10.2039	-3.35088	-21.9053	-9.45912	-11.0121	7.43563	14.8849	26.3355	6.78786	31.2418	11.698	1.15643	43.617	1.08053	12.5468	18.0158	4.48813	-31.0364	10.4427	4.92523	-11.5882
80	3.07352	-17.4388	-11.961	35.5066	5.96452	3.41317	4.85235	0.282544	2.70424	35.1173	1.52216	-9.08079	37.3089	-1.30888	-24.9336	31.4351	4.7976	-1.84589	27.5052	31.8509	24.1918	7.52807	41.8602	4.18856	-3.48651	8.83535	-21.8455	-24.5287	-1.21379	-19.9004	4.41179	-17.2768	33.0342	23.3449	-6.34387	9.96804	-30.719	17.5952	18.9114	10.2297	10.5504	32.8741	17.201	8.53129	6.86563	7.20403	19.5472	27.895	26.2482
81	38.1158	44.9142	7.70172	0.477363	33.2416	0.994776	20.7362	-2.53386	15.1851	47.8925	86.5886	33.2737	41.9481	39.6112	41.2636	-11.0946	13.5368	46.158	45.7694	28.3706	29.9621	30.5442	20.1171	29.681	6.23623	28.783	38.3216	16.852	15.375	30.8907	-23.6007	-14.0987	-16.6032	19.8859	-6.63056	32.8475	-20.6795	-11.2116	25.252	-31.2885	-8.83309	15.6191	17.0682	14.5142	-3.04198	25.3995	16.8394	24.2777	13.7151
82	3.68781	-13.6883	20.9362	23.5608	0.185926	11.812	-8.56145	12.066	-3.30521	10.3244	0.955345	-5.41228	3.22195	7.85757	-13.505	19.1343	1.77582	27.4195	40.0658	28.7143	-3.63468	6.01908	-0.324328	24.3352	5.99788	24.6637	31.3329	9.00509	-6.3188	48.3609	-2.95559	22.7318	9.42305	6.11803	18.8175	-4.47877	13.2293	9.94131	34.6582	4.3797	-10.8946	15.8362	-23.4282	21.3118	12.0571	27.8069	13.5621	-10.6781	11.0872
83	10.2605	12.3109	16.3551	2.39195	27.4221	18.4461	6.46296	24.4733	-0.522327	-30.5248	-10.5336	20.4515	16.431	29.4041	-3.62866	14.3329	-24.7112	-21.7607	43.185	1.12497	15.0599	20.9899	61.9152	18.8359	36.7522	12.6642	54.5721	23.4755	36.3756	-3.72796	15.165	13.0547	17.9412	26.8243	33.705	-0.416845	6.45878	26.3317	0.202855	37.0721	35.939	-8.19517	-17.3309	-14.4683	-17.6065	-7.74613	6.11385	-13.0273	48.8315
84	2.07344	25.7101	-2.65707	-19.0285	39.5964	-35.7818	-8.1633	-9.54762	20.0659	29.6769	-1.71399	-20.1065	48.5	7.10525	-26.2903	6.31381	1.91778	22.5219	-24.8732	2.73221	8.33863	-1.05362	7.55575	47.167	14.7805	37.3964	18.0151	22.6364	32.2614	18.8898	43.522	-3.84175	20.7988	12.4434	48.0932	60.748	25.4079	23.073	9.74397	8.42081	-11.8967	-38.2076	24.488	0.189713	-11.1014	24.614	10.3369	31.0667	-2.19574
85	-11.7094	35.0836	25.8692	14.6466	-31.5837	-9.82111	14.9337	23.6812	-7.57808	50.1553	-11.1183	5.60157	-20.6848	15.0222	9.72294	26.4178	23.1068	17.7903	25.4687	1.14163	18.8096	-8.52718	0.131527	33.786	17.4363	4.0829	11.7259	9.36516	36.0016	14.6353	-20.7338	1.8948	52.5212	41.1454	-15.2317	37.3897	10.0099	2.6289	28.2475	2.86566	-8.51674	-4.89879	7.7194	-4.66224	3.95713	-8.42285	-44.8014	-4.17881	-1.55432
86	17.7586	8.44231	57.118	27.785	1.44406	22.0955	22.7388	27.3746	44.0032	42.6243	27.2383	3.84541	37.4462	57.0401	17.6278	2.2094	35.7852	-14.6448	31.9201	28.4795	2.03389	-0.416525	38.1285	26.6692	27.2057	57.7384	36.2674	-11.2072	33.3152	46.8346	19.3512	11.8654	31.3773	43.8869	34.3949	43.9013	-3.59364	13.91	38.413	34.9152	14.4167	13.9182	13.4196	12.9209	6.42287	-11.0749	23.4284	-23.0677	11.4377
87	3.11793	3.02561	15.9282	-2.17535	10.7152	34.6002	-26.5214	-13.6493	17.2168	6.07603	16.9286	-10.2253	19.6144	-7.55309	21.2726	-25.9084	-2.09627	20.709	13.5079	-24.7004	23.0845	37.8627	-0.365764	3.39915	-9.8425	-10.0906	18.6549	13.3937	44.1267	16.8536	-29.4255	35.2896	-4.00105	9.70234	2.40065	-14.9064	0.78148	-9.53605	-26.858	-31.1847	2.48372	16.1482	19.8085	19.4645	-13.883	20.7655	0.410959	30.0528	21.692
88	2.43058	-15.8894	19.7864	29.4573	-22.8762	39.7863	-6.55585	12.0978	-20.2524	22.3931	27.0347	9.6726	-2.69286	24.9379	9.56533	6.18961	-14.1891	-14.5706	0.0455994	-0.340958	32.2702	-12.1206	22.4868	-9.90746	4.69691	2.30012	20.9024	4.50367	3.10477	32.7056	34.3065	11.9076	-14.4908	-13.8889	9.7144	-20.6811	-10.0752	32.5321	-2.85839	35.7533	2.36711	31.9839	11.6035	-3.77404	8.85205	2.48141	8.11488	-13.248	3.39375
89	16.3967	40.1143	22.8159	41.5009	30.1698	10.8232	26.4604	19.0822	46.6889	20.2802	59.8566	15.4185	27.9663	30.4998	4.0195	19.5257	54.0188	21.4991	22.9671	9.42268	70.8664	44.2987	49.7199	28.1303	5.53042	18.9205	30.301	15.6721	29.0345	2.38856	21.7346	28.0729	17.4041	7.7283	3.04626	-6.64178	28.6646	7.96565	8.2621	2.55419	6.84219	-6.87319	10.4083	-4.3131	11.9633	-11.7623	-7.48937	13.7823	8.05337
90	6.87226	28.5581	20.2341	6.89964	14.5551	8.20093	70.8365	37.4621	17.0783	36.6845	11.2811	27.8683	32.4465	-16.9847	8.57508	5.12608	10.6685	7.20241	27.7284	25.2461	41.756	9.25828	-26.2468	9.24107	-35.278	33.1964	31.6644	20.1261	6.58213	8.03263	21.4778	-14.082	9.35353	-6.21566	9.21124	30.6343	-4.94629	18.4697	17.8829	5.29335	2.70124	7.10725	26.5115	3.91393	7.3154	-11.2843	-10.8843	8.51503	-13.0854
91	8.7474	1.28131	16.8042	44.3159	-3.18309	21.3078	-6.21151	-27.7405	14.7213	27.174	18.6179	12.0537	4.48175	23.9021	-18.6848	3.72167	-29.8783	41.5158	43.9045	-20.7121	19.6664	-7.95939	-6.58918	6.77748	1.14097	-3.49829	1.86011	-0.783615	17.5713	26.9251	16.2781	2.63079	-14.0165	-6.66346	-0.309424	14.0458	-1.59733	12.7613	-3.87752	59.4864	23.8531	-38.7765	-14.4023	-12.0242	-5.64139	-21.254	1.13869	4.53663	-18.0595
92	27.3022	6.46027	46.6142	10.7644	16.9114	20.0559	26.1982	2.33902	35.4788	14.6181	24.7573	48.897	17.0377	19.1798	21.3239	-6.52969	-6.38041	5.77215	14.9285	-13.911	19.254	15.424	34.5993	1.78045	-1.03229	42.1615	30.3621	-0.430212	22.7851	-22.9917	11.2397	22.4795	4.7281	11.9856	-11.7475	-19.471	-10.1847	6.1114	-15.582	-2.26501	10.0625	-7.59895	-4.24939	37.1112	-5.51672	-33.1333	0.261894	30.6686	-11.9125
93	59.1607	13.8078	-3.55988	0.0571732	14.6594	20.2472	51.82	36.3785	19.9229	16.4529	-22.0309	-31.5284	25.961	27.437	16.9001	-24.6494	-4.21109	1.21521	-4.36988	7.03353	23.426	-33.192	21.1797	25.5417	-0.105715	8.23789	2.57294	2.89968	8.21887	-15.4692	27.8359	12.1345	-11.5727	10.7144	22.9967	2.27443	-41.4519	9.81792	34.0848	43.349	8.6108	-19.129	-24.87	-19.6119	-2.3541	-8.09626	12.1623	-10.5782	-12.317
94	-2.1709	2.43176	20.029	-5.37963	-5.79335	40.7884	9.36529	4.93796	-23.493	28.0722	12.6341	-3.80694	34.7496	2.30354	39.8554	-2.59446	14.9542	4.50179	7.04879	-26.4051	-24.8592	25.6868	4.23299	8.77983	17.3275	-35.1237	5.42659	8.97822	22.5321	-5.91194	-18.3535	37.2076	-12.2284	14.3385	4.90905	15.4832	23.0611	15.6428	-4.77099	15.8196	9.41458	4.01464	3.6197	-12.7704	27.8451	-13.5341	-21.9074	-27.2752	11.3632
95	60.9697	36.5438	21.1073	29.6596	1.20149	16.7333	39.2547	27.7663	36.2686	29.7613	28.2449	21.7198	62.1864	45.6446	28.095	20.5377	-16.0267	31.4019	-2.17592	14.2398	43.6496	25.0539	-0.547164	24.8469	32.2365	7.62188	34.0034	13.3813	-11.2437	30.1285	16.4984	17.8662	27.2324	5.59701	27.9609	-6.67577	-1.31269	41.0503	13.414	-5.22149	21.144	14.5112	-9.11975	-4.74871	-1.37494	22.0015	-18.6187	-31.2356	-14.8485
96	18.214	23.9088	-14.3993	28.2889	1.97363	19.6552	34.3328	2.00675	10.6773	40.3438	3.00648	35.6654	23.3208	30.972	30.6194	7.26306	11.9029	14.539	1.17175	3.80048	16.4256	5.04717	0.665253	46.2799	30.8913	31.4994	12.1044	33.7061	0.305097	25.9013	30.4947	7.08556	37.6739	10.2596	11.8434	20.4251	-22.9951	21.5825	23.1587	-15.2666	5.30643	-1.12149	-13.5505	5.01923	24.5885	12.1568	54.7249	13.2923	17.8599
97	-1.33394	12.2942	-24.0793	35.5448	-5.83311	29.7873	24.4055	16.0216	-6.36384	27.2485	0.858924	18.4676	-14.9253	35.6798	33.2832	-15.1151	14.4851	-7.91623	16.6813	35.2771	16.8716	-12.5352	26.0568	26.6478	8.23772	2.82671	2.41485	35.0019	-7.4114	18.1747	11.7602	5.34537	29.9302	-27.4856	-24.9011	-13.3168	8.26764	20.8519	2.43662	-4.97831	32.6069	15.1929	-7.22057	-9.63362	-1.04559	5.54301	-0.867136	1.72345	-31.6845
98	33.599	6.13122	9.65793	4.17874	18.6942	41.2049	-9.28958	41.2114	13.7083	18.2009	1.6898	5.17522	9.65767	5.13697	-17.3864	28.088	-21.4397	-4.96912	-14.4998	24.9682	3.43528	-12.0982	-12.632	40.8343	30.3009	10.7681	-3.76384	34.7052	-6.82407	34.6484	19.1229	-5.40022	22.0792	22.5613	22.0467	-1.46446	8.02803	-8.47581	7.02478	-10.4702	6.03919	-18.4462	-7.92651	-1.40171	15.129	3.66515	10.2076	-22.2439	-4.6888
99	24.3034	5.45358	3.5981	-7.26254	1.87238	23.0036	2.13149	25.2569	4.38037	21.5025	8.62381	10.745	16.8666	14.9891	-23.8869	38.2391	14.3677	15.4994	23.6346	24.7739	45.9176	22.0663	20.2204	32.3804	34.5466	15.7195	28.8994	13.0867	29.2819	5.48525	14.6971	25.9177	-10.8525	-14.6134	29.6356	-4.10553	26.1636	24.4431	4.73349	-9.96521	22.3471	2.67087	-12.9938	-0.647023	32.7118	-13.9176	-29.5347	-10.1397	-28.7323
100	9.40548	6.92743	-18.5448	3.9885	-6.47213	38.0738	9.62607	-21.8149	14.7514	0.32472	1.90543	-12.5062	12.0903	-15.3054	23.307	10.9278	25.5571	13.195	17.8421	-0.502145	1.16261	9.83653	16.5197	21.2123	32.9143	11.6258	3.34697	29.0774	21.8179	24.5681	0.328111	-3.90206	34.8776	-5.33334	-4.53401	11.2751	30.0941	34.9224	60.7609	13.6091	37.4665	37.334	31.2111	17.0972	13.9931	44.8979	20.8124	39.7356	26.6683
101	44.5635	-27.8225	-30.2059	3.41295	62.0344	18.6589	41.2859	-4.08418	17.5492	6.18541	19.8249	36.4678	32.1145	6.76447	24.4181	7.07547	-4.26328	-1.59814	19.0714	28.7446	-17.5781	-29.8965	18.7893	28.4795	-24.826	21.873	4.5764	24.284	-4.00354	-11.2865	20.4352	46.1615	12.8925	15.6278	3.36814	7.11321	5.86298	14.6171	22.3763	6.1402	20.9084	36.6817	42.4597	-6.75804	28.0292	12.8207	-1.38282	29.4178	19.2233
102	11.4095	-16.1509	16.2883	-2.27322	2.16493	48.6032	10.0413	6.47962	32.9186	20.3581	20.7983	-16.7605	-0.317862	13.1259	3.57117	-8.98184	43.467	19.9179	-12.6288	19.8267	-26.7153	22.7453	-0.791189	41.6753	21.1448	16.6177	-0.906102	-9.42659	7.05681	21.544	29.0351	12.5302	3.02938	-11.4674	5.04039	-4.44738	-6.93061	25.5905	-14.8834	36.6475	-13.817	7.72367	1.26938	23.8199	-10.6243	-24.0635	27.5028	1.07412	29.651
103	21.992	-1.53169	-2.06272	6.39848	-4.14769	10.2991	-13.2614	37.1712	6.59721	-3.98356	-6.57073	12.8359	-34.7632	-27.3683	59.021	-18.595	-8.21605	8.158	30.5276	1.89274	19.2537	7.61086	-4.0356	-12.6854	6.66184	20.0062	5.34817	-10.3123	23.0255	-6.63845	31.6963	19.0299	23.3627	12.6948	-6.97315	14.3589	-23.3087	13.0241	-24.642	-16.3069	-5.97063	10.3676	10.7077	-4.95003	-1.6051	-8.25756	12.0932	-4.55296	-24.1954
104	49.6612	19.2925	48.9209	13.5459	22.1676	38.7864	9.40159	-15.9865	40.6224	1.22767	2.82962	22.4283	15.024	36.6161	36.2049	11.7905	9.373	21.9523	8.52882	3.10198	-10.3278	-11.7606	21.8037	2.36531	54.9241	10.4803	16.0339	21.5847	7.1334	18.6797	-5.77616	-12.2342	39.3057	8.84338	8.37948	34.9138	1.44649	-37.0227	-9.49298	8.03536	-23.4378	-14.9118	4.61312	-24.8631	13.6601	45.1824	-2.29565	-22.7744	44.7467
105	10.5334	30.2102	18.877	49.5334	67.1798	12.8167	51.4436	-12.9391	31.6693	22.2681	32.858	18.4392	45.0121	9.57644	14.1326	22.681	-14.7782	-26.2449	9.2817	13.8011	23.3139	3.82046	32.3209	22.8156	-1.69516	12.7888	22.2679	49.7422	70.2123	0.67834	33.1406	11.5995	19.0552	31.5077	3.95796	23.4059	28.8518	-0.704193	10.7386	0.1803	18.6209	-27.9388	-2.49881	-17.059	-1.61879	2.8218	20.2634	-32.2941	-9.85007
106	40.4722	13.957	30.4361	-11.0905	14.3776	31.8411	46.2998	9.7543	35.2052	45.6523	47.0962	-24.4627	25.976	25.4124	13.8468	8.27978	12.7115	36.1423	22.5728	59.0028	-15.5672	12.8632	23.2943	7.72627	15.1595	-2.40567	15.031	-13.5305	14.9106	9.35435	13.801	24.2508	-24.2959	-0.83922	3.62161	20.0866	-30.4441	0.0295345	17.5082	-9.00807	-12.5194	-27.0251	25.4747	-12.0199	7.49166	-8.99095	-14.467	39.063	18.5998
107	-5.09239	58.7173	36.5138	33.2968	29.0669	28.825	39.5708	-9.69515	54.0281	40.7401	36.4418	20.1335	8.81573	19.4885	32.1525	-12.192	-17.6716	-16.8313	21.3246	8.3748	10.4219	23.7965	-8.46854	-19.7966	-13.3964	26.7033	15.8011	19.8969	1.20525	-16.7416	-22.7512	20.0357	43.8169	21.59	-22.6315	0.139966	22.4963	27.8867	44.2806	12.6712	7.05882	21.4472	-27.1633	7.22033	16.5735	-4.66224	22.1054	5.64896	-2.71751
108	10.9433	-19.5491	20.9524	1.44751	-13.0632	-31.5793	15.8991	3.37232	16.841	26.305	16.7647	12.2205	5.67282	17.1215	-13.4328	23.01	10.4504	-11.1115	22.325	16.7596	22.1929	-15.3748	21.0568	22.488	22.9191	14.3504	6.7821	-12.7856	4.64798	18.0829	-8.48053	11.958	16.3987	2.84164	-5.71239	-11.2634	4.18889	8.6445	26.1042	-11.4321	33.0358	-24.4915	11.986	-14.5318	1.95604	3.44911	-17.0518	39.4529	-6.03601
109	-30.4543	-1.78261	12.8831	1.54222	13.1954	2.84318	-17.5149	44.1216	0.753369	-13.6201	45.0018	7.61921	-8.76727	6.84198	1.44747	-16.9505	58.6482	29.2439	-31.1629	1.42741	-3.98458	29.6013	11.1854	17.7679	37.349	14.9289	13.508	31.086	12.6639	14.2416	28.8193	25.3971	11.9755	14.5541	34.1339	26.7148	-4.70305	-20.1197	-16.5345	22.0527	19.6415	8.23292	8.82672	-4.57722	-7.97811	-9.37639	-13.7713	15.8367	16.4484
110	10.9277	0.388567	11.8418	13.2872	27.7252	-0.843846	33.5799	-12.0033	17.4073	-18.1888	36.209	1.60105	-26.0124	16.3687	15.7447	4.1159	39.4826	10.8451	-3.79608	26.5589	-9.08945	-10.7408	22.6051	-2.05131	13.2902	9.62988	21.9682	48.3051	23.6415	1.97733	1.31302	38.6489	18.9852	5.32211	8.66033	6.99997	-9.65865	-2.3154	18.0304	-19.6212	25.7301	27.0848	-33.557	22.8049	-9.82885	-30.4584	3.917	6.29715	-17.3172
111	33.216	21.9091	41.5832	28.2377	27.8732	10.4901	63.0882	13.6679	1.2299	20.7738	45.3002	60.8096	26.3024	36.7785	46.2386	34.6831	37.1124	24.5268	28.9271	22.3133	54.686	35.0457	14.3928	49.728	5.05161	49.3642	68.6663	10.9582	17.2408	55.5144	27.7796	58.0369	30.2869	-0.470055	-33.2332	14.998	-48.776	11.4453	1.66255	16.8763	-22.9131	-6.70487	-2.49856	9.70623	30.9103	-4.88618	-4.68235	35.5221	20.7277
112	12.015	-8.52084	61.9324	16.3746	10.8064	10.2283	-7.35982	18.0427	-10.5635	50.8215	-3.80166	36.5674	23.9292	-5.71609	16.632	9.97405	2.31037	-23.3586	-7.03225	29.2895	16.6073	-8.07846	29.2327	45.5411	-18.1527	-4.84833	-17.5453	-3.24343	32.0581	5.35951	38.6613	29.9638	-5.73257	28.5725	18.8797	-15.8107	18.5017	-16.1828	23.1363	19.4594	9.78664	27.1188	1.45594	-0.201657	-0.853318	-15.4991	5.86183	-25.7707	-4.39601
113	55.4564	26.1973	6.93408	27.6657	19.3925	3.11463	-3.16879	-3.45756	26.2486	-8.05115	-0.356572	-1.66768	-10.9843	6.69296	22.3643	32.0296	20.689	1.34243	-19.0098	-4.36837	-1.7329	-5.10338	27.5202	10.138	9.74992	26.3561	30.9566	0.551197	37.1406	30.7245	51.3031	0.876458	11.4447	55.0077	57.566	23.1197	8.66865	5.21288	-0.246933	-3.71095	-24.1793	6.34878	14.8731	-24.6064	11.9109	34.4248	-21.0642	3.44365	-20.051
114	17.3836	9.55446	6.71836	2.87543	-5.97386	-2.82906	33.3101	-17.556	18.5731	13.6978	10.8184	11.9353	-10.9509	-13.8401	56.2683	-1.62532	-3.52063	-1.4172	-8.31458	0.78753	-7.11043	11.9919	33.095	11.1992	-19.6951	16.4124	10.5222	20.6345	-23.2501	-20.1313	10.9912	27.1177	-0.751351	20.3843	25.5251	12.6714	4.82341	8.98143	7.14592	-22.6829	15.4952	3.68068	7.87373	11.0745	-39.7165	-19.4992	4.72679	28.9615	-20.7945
115	25.7623	38.9543	16.1368	7.30978	28.4735	41.6284	3.77455	37.9122	48.0418	37.1634	19.2774	39.384	47.4836	24.5762	21.6623	30.7422	6.816	25.8841	7.94674	22.0042	24.0567	8.10459	31.1481	22.1876	27.2232	18.2552	-5.71597	20.3098	18.3328	9.35335	26.3717	34.388	15.4026	22.4158	25.4278	2.43876	7.44904	24.4588	-21.5316	-7.52207	6.48768	-3.50211	23.5088	3.5205	19.5334	6.55	18.5632	13.5805	21.5998
116	8.29244	17.9897	19.6813	-28.6332	6.04658	38.7211	9.38998	12.0535	6.71227	-1.63428	56.0143	-3.34166	5.29816	28.9334	-3.43558	-4.80847	7.81489	27.4346	58.0513	21.6644	1.27456	41.8818	80.4865	25.0887	-19.3113	43.2867	6.88283	7.47703	13.0701	10.6619	11.2527	26.8427	10.4321	33.0208	3.60951	4.19822	2.78711	29.3761	-21.0341	-29.4435	19.1477	20.7404	21.3344	-12.0703	-33.4731	-5.87433	8.72683	25.3299	-21.0643
117	24.4059	58.31	-3.78755	21.1123	22.0102	-10.0935	-15.1995	12.6924	32.583	22.4713	17.3577	-18.7575	12.126	24.0075	45.8874	39.7658	-10.3573	47.5182	22.3929	5.26582	27.1375	19.0081	21.8776	13.7461	43.6136	6.48021	25.346	-37.7893	29.075	-16.0612	-8.19809	-3.33541	10.5268	51.3882	23.2498	7.11112	10.9722	-17.1672	7.6937	-5.44539	1.41512	11.2762	-12.8626	-12.0016	7.86002	-7.27844	20.5839	34.4462	8.30934
118	-6.07265	7.41901	25.9059	37.3878	8.86499	-0.662013	24.8065	33.2709	23.7317	19.1886	42.6421	-2.90769	25.5397	30.9841	36.4259	-0.134726	7.30254	23.7379	-13.8283	12.6039	31.0348	21.4647	10.8938	-20.6777	6.75049	-0.821431	28.6068	30.0351	3.46423	37.8941	1.32503	43.7572	2.19078	-18.3742	17.063	24.5022	11.9437	9.38747	31.8342	10.2838	-3.26373	14.1923	-19.3483	-26.8854	2.58152	-12.9478	13.5273	-9.99346	-1.50949
119	17.2745	-15.0689	-0.421245	-9.78335	25.8451	23.4645	15.0741	27.6744	0.265561	17.8471	8.41946	-0.0173291	-0.462916	-2.91771	-5.38135	12.1464	-1.33447	20.1763	26.6792	1.17376	19.6605	24.1396	23.6114	23.0759	40.5335	36.9844	9.42877	-1.13326	-14.701	12.7255	29.1467	32.5627	19.9739	-19.6197	6.78267	22.1811	9.5758	-9.03303	-8.6447	23.7409	18.1238	28.5049	-16.1159	4.26163	-11.3618	-3.98632	24.3888	3.76352	-11.8615
120	-3.45255	-34.9886	6.47186	-0.0715059	3.38181	24.8322	34.2796	-20.2758	19.1667	16.6067	15.0447	10.481	-4.08392	35.3496	9.78217	10.2139	39.6451	18.076	25.507	37.938	21.3693	8.80129	9.23411	23.668	8.10324	17.54	43.9785	13.4188	5.86151	25.3066	23.7544	-2.79507	7.65855	39.1152	13.5755	-5.96062	24.5071	25.9786	-4.54546	-0.0651746	5.41938	-2.0911	0.403261	2.90237	-28.5931	36.9165	14.4318	-49.0477	-9.52108
121	8.10148	32.6078	37.1	9.5776	44.0409	23.4902	4.92512	9.34591	28.7529	49.1458	28.525	-6.10948	27.2428	13.5816	9.90734	24.2202	54.5203	12.808	13.0837	24.3471	24.5989	28.8392	18.0683	14.2865	15.4941	20.6913	16.8786	42.056	23.2242	5.38329	31.5337	-8.32434	41.8096	26.9358	3.05465	4.16653	0.271754	7.37063	-9.53637	-5.44894	3.63323	32.7106	30.7835	35.8522	31.9172	5.98	1.03737	-15.9068	6.14684
122	39.8806	13.7855	45.6818	15.5686	22.446	36.3143	23.1726	1.02101	4.85998	9.68852	-31.4931	8.31528	24.1138	22.9017	38.6793	23.4467	7.20391	12.9509	26.6881	21.4147	25.1314	11.838	-8.46518	22.2218	29.8992	37.567	37.2255	11.8744	28.5145	12.1456	29.7681	24.3819	28.9874	1.58441	28.1738	18.7554	36.3294	7.89589	16.4556	-26.9916	10.5544	24.0944	3.62821	12.1559	27.6784	22.1952	-3.29269	3.21436	51.7172
123	29.3581	35.0303	7.6973	34.3583	16.0138	35.6641	-21.6914	2.94776	18.5819	-14.7894	8.83409	20.4526	2.06652	-19.3247	-22.7205	-9.12091	-2.52567	20.0653	16.6525	37.2354	19.8145	-19.61	12.9621	14.5309	10.0966	27.6594	12.2195	7.77678	-16.668	16.885	3.43615	28.9855	42.5333	34.0795	11.6249	-27.8307	14.7129	25.2558	11.7986	18.3413	19.8839	36.427	8.9706	-7.48537	5.05983	11.6059	-6.8465	9.70234	19.2532
124	9.43799	34.2045	53.9589	36.7005	-7.57013	26.1473	18.8522	-10.4549	33.2263	43.8955	-4.44706	35.199	-15.1659	50.4577	27.0705	25.6727	13.2644	18.8459	10.4178	10.9797	31.5323	37.0757	8.61032	54.1364	47.6543	11.1643	34.6667	49.1615	2.64972	-2.86868	36.6066	34.0761	-9.46007	-15.0017	-25.5479	27.9014	-16.6536	-0.21249	-3.77464	5.66013	32.0919	19.5216	15.9492	7.37501	6.79968	11.2232	-14.3537	-1.93109	19.4918
125	33.5717	17.2841	7.98368	46.6697	19.3426	36.0027	18.6496	19.2835	7.90507	3.51364	40.1097	25.6935	49.2654	37.825	16.3729	29.9093	31.4345	45.9485	14.452	43.9448	53.4273	28.8998	53.3627	37.8163	75.2608	29.6966	37.124	20.5432	44.9548	16.3592	55.7565	46.1472	41.5317	32.9101	24.2831	41.651	10.0142	28.3727	23.7275	10.0786	7.42629	-20.2287	-19.8861	3.4542	10.793	-41.8698	-1.53325	25.8025	-6.86174
126	10.1822	22.8593	12.5277	53.1869	32.8372	59.479	-3.88804	37.7363	22.3526	4.96028	45.5598	30.1515	29.7357	38.312	22.8809	18.4426	11.9974	9.54545	14.0873	15.6225	14.1518	8.67521	7.19316	3.70589	37.2136	38.7167	11.2154	51.7096	23.2003	6.68748	13.1714	56.6524	41.1307	7.60646	39.0804	15.5527	-1.97647	-1.50698	-9.03804	9.43042	-19.1016	2.36684	-6.16433	11.305	7.77556	1.24725	4.7208	3.19602	0.673712
127	39.2886	12.0298	43.7597	10.4777	33.1845	6.88053	35.5654	54.2396	54.9039	32.5578	46.2018	26.8364	15.4621	17.0786	35.6865	13.2862	46.878	51.4622	-2.96058	2.60949	48.173	15.7304	8.28193	42.828	41.3691	30.9054	61.4375	26.9653	14.4898	35.0112	41.5297	47.0458	-2.44013	32.072	8.58307	-15.9068	2.60285	19.112	7.62163	8.13179	-0.357402	19.1549	3.66888	8.18452	-27.2973	-15.7767	9.74707	42.2739	15.8046
128	19.5336	8.13819	45.7345	51.3221	22.9014	28.473	45.0366	27.5925	42.1413	31.6827	34.2172	11.7451	16.2668	19.7822	50.2917	43.7956	41.2942	46.7877	9.27678	45.7611	7.24136	69.7177	33.1905	-7.33993	37.1267	28.5906	28.0523	47.5117	37.9696	34.4261	16.8814	-4.66395	25.7902	-21.7561	-18.302	10.1525	39.6077	-16.9363	-3.47871	-22.0195	14.4413	4.9046	-12.6297	25.8386	0.310041	-6.21544	18.2629	9.74468	-1.76918
129	23.6737	37.1993	37.7239	46.2468	23.7685	60.2894	34.8091	11.3279	76.8463	50.3638	51.8809	76.3976	52.9142	-4.56942	41.9469	52.4633	28.98	17.4969	5.01464	1.53265	23.0513	2.57081	3.09117	42.6126	43.135	41.6587	16.1838	44.71	11.2379	26.7675	-0.701219	-0.168114	1.36689	20.9036	-31.5573	28.9839	32.5274	12.0729	30.6211	20.1718	13.7247	4.28059	33.8391	18.4002	12.9643	-4.46894	5.10104	43.6737	-12.7502
130	23.5772	-7.68555	36.0511	13.7864	33.5207	4.25425	40.9863	26.7172	17.4472	21.1756	40.9028	-17.3713	-6.6464	17.0769	15.7988	6.51944	-13.7612	14.9567	4.67379	13.3892	-1.89676	1.81604	-6.47242	25.2379	-6.05296	-5.34502	-3.6382	40.0671	41.7718	18.4753	52.1779	9.87957	-6.41969	11.2798	-12.0211	14.6772	17.3748	12.0714	-32.2323	-7.53652	9.1584	1.85326	-1.45226	16.2415	0.93541	-6.37125	-1.67771	-7.98462	9.70882
131	10.5134	11.019	57.5164	27.0057	13.4874	-27.0381	4.42932	-19.1099	7.34475	31.7933	-0.763854	1.6738	5.10675	9.53492	22.9589	17.379	32.7955	16.2089	-0.380281	-5.97218	39.4338	-19.162	-3.75931	14.6423	-24.9568	-2.55642	-0.156099	10.2442	29.6453	26.0473	19.4504	23.855	-27.7386	33.6697	10.0807	25.4943	8.91095	-21.6694	31.7541	16.1813	-20.3875	10.0482	7.48845	-22.0666	6.38359	-11.1611	-13.7	7.76667	0.239543
132	15.7721	16.3431	-5.08715	-15.519	16.0479	-21.3859	20.1791	28.7435	63.3076	-6.129	-21.5658	-0.00248464	12.5612	-14.875	-10.3106	14.2544	0.820446	-10.6125	37.9562	-28.4739	-3.90235	32.6711	21.2465	29.8242	36.4044	19.9871	56.5727	53.161	57.7527	35.3478	37.9465	9.54887	23.1552	15.7652	9.37986	14.9989	4.62258	32.2507	-36.116	-32.4775	29.1658	4.81489	14.4695	22.1295	32.7956	10.4674	30.1456	16.8297	30.5205
133	52.6635	33.0527	57.4287	31.7914	73.1413	45.4787	17.8035	35.1161	50.4169	49.7057	48.9831	54.2492	56.5044	33.7486	28.9823	22.2057	48.4191	37.6226	34.8166	49.0013	44.1769	39.3436	33.5018	43.6517	55.7935	45.9276	48.054	-3.82685	24.2853	37.3906	25.4893	57.5817	13.6681	12.7486	23.8235	18.8931	50.9577	68.0173	54.0723	27.123	61.1694	25.212	23.2508	24.2862	-5.68169	29.3	17.3737	33.3973	12.4186
134	-2.57091	28.8864	6.33436	-0.227236	-8.79801	4.62241	15.0338	29.4366	-8.16872	2.21761	0.596069	3.96697	12.3307	1.68732	-1.96279	17.3807	-7.28176	5.05003	-28.6233	11.6981	-2.98503	12.3276	-12.3637	-3.05838	-23.7562	39.5434	-14.1593	12.1359	-5.57011	-4.27717	35.0151	7.30727	-17.4004	19.8925	6.18654	-8.5179	23.7796	-1.9208	40.3817	4.68744	-20.0035	7.30981	-40.3726	0.949712	20.2773	-16.3897	-14.0505	-5.70518	-3.35295
135	38.865	30.7509	-15.3683	1.50645	25.3754	-17.7611	-10.9041	-23.0532	-27.2081	7.63037	41.4625	26.2882	1.10799	6.92096	0.727477	-0.472386	12.3214	-10.8912	15.8902	9.66506	27.4337	-15.8039	43.9525	37.703	24.4475	34.1863	54.9195	18.6468	0.36905	26.086	-0.202094	-6.49517	-19.7931	-5.09595	0.597057	4.28575	22.9703	34.6506	15.3275	-0.999227	8.67036	9.33712	13.0009	12.6616	36.32	46.9757	6.62964	-2.71874	-7.06851
136	18.5985	41.3629	29.1219	23.8745	30.6212	18.3625	7.09757	29.8269	2.55086	36.2689	-14.0187	30.6883	28.3902	8.0866	3.77778	46.4639	38.1452	64.8217	11.4938	15.1611	35.8241	-14.5172	6.13751	3.78833	30.4354	3.07893	-11.2809	18.3557	28.9897	28.6208	49.2492	35.8752	19.4989	12.1202	-2.26001	22.3581	14.9746	5.58958	-8.79624	12.817	1.42928	42.0414	-8.34689	6.26443	-4.12387	-18.5122	1.10027	-3.28694	21.327
137	13.9248	36.6485	28.3712	5.0922	-6.18783	-19.4684	-5.75006	19.9677	24.6854	30.4025	10.1195	1.83669	19.5544	5.27217	14.9905	14.7095	-10.5707	43.1501	-14.1275	-7.4043	11.3203	-14.9536	-4.22578	12.5038	8.23527	25.9687	12.7044	1.44182	5.18199	31.9246	14.6697	-0.582508	1.16797	-32.0791	-8.32297	0.436146	-29.8017	0.963118	16.7315	39.5031	41.2776	15.0558	-3.16257	10.622	16.4105	14.202	20.9975	-3.20396	2.59861
138	40.2743	-16.3177	19.0962	0.515668	-5.0588	21.3732	19.8113	7.25601	5.70765	10.1659	14.6312	-1.89646	1.5834	-26.9296	13.5648	-4.93323	28.5764	8.09373	-18.3809	35.1521	-26.307	7.24178	-2.20144	29.3634	3.93623	-12.4829	30.1061	-0.297211	-1.69216	-17.0791	20.542	-6.82888	20.8082	16.4528	21.1056	8.76623	13.4346	15.1103	13.794	50.4852	21.1835	-5.11049	-11.3972	26.3229	-8.94958	-1.21545	17.5259	-3.72642	3.02828
139	5.07638	1.71516	12.3493	-8.02165	25.6026	27.2226	26.8378	11.4485	22.0553	13.6576	8.25586	5.85029	3.44124	11.0283	10.6119	30.1922	9.76938	32.3435	21.9151	44.4838	0.0498967	1.61366	23.1752	-2.26519	62.2925	35.8486	-9.5969	16.956	-2.49195	7.05909	24.6093	6.15886	25.708	31.2564	9.80509	3.35377	-6.09736	5.45158	12.0014	-0.448183	2.10284	-16.3448	-6.79131	18.7632	16.3195	4.8772	-32.5631	25.9983	8.56199
140	-8.48439	16.2202	3.91541	-18.3995	3.2758	32.9417	16.5975	44.2435	37.8802	21.507	19.1242	1.73205	56.3309	-8.07975	-1.49943	9.07204	37.6348	25.1891	28.7353	29.2731	41.8031	41.3253	35.8402	54.3478	42.8486	27.3427	1.83036	19.3117	-17.2125	24.2578	36.7228	29.1829	11.6384	41.0894	12.5366	11.9801	1.42036	-15.1427	7.29186	14.724	20.1539	-13.4176	-2.99056	33.4352	23.8606	10.2853	-8.28984	8.13509	12.5608
141	29.608	-4.66073	53.0571	-11.2393	41.4509	28.128	54.7917	6.44243	36.0808	1.70644	18.3199	26.9214	21.5117	32.0903	26.6578	11.2147	14.7611	35.2975	32.8244	28.3416	0.849742	11.3492	44.8403	47.3234	53.7989	30.2671	13.7284	41.183	32.6317	42.0747	9.51223	56.9448	19.3728	33.7963	36.2163	10.6327	-2.95391	13.4566	21.8649	-1.72865	14.676	30.0796	2.48247	15.8846	-23.7131	-3.31085	-5.90775	-4.50391	9.90143
142	-11.7488	15.0503	13.8437	13.6306	10.4114	20.1863	-0.0453433	9.71678	40.4731	-3.77711	11.9665	9.70401	0.43581	13.1613	3.88073	11.5943	1.30219	19.0043	-37.2988	7.39219	-0.922203	25.7581	7.43326	23.1034	31.7686	29.4291	15.0849	21.736	32.383	16.0259	19.6648	21.2999	13.9312	39.5588	-1.81664	19.8048	6.42319	19.0385	-49.3485	31.2621	-15.1299	-10.5236	-4.91921	-26.3168	-21.7156	40.8839	-2.51736	15.0801	-19.3229
143	25.004	-13.4948	16.9976	2.48054	26.9544	14.4196	-4.12444	20.3227	38.7614	23.1912	-6.38739	24.0257	32.4308	52.8276	22.2166	42.598	42.9719	10.3385	26.6982	41.0508	-10.6032	25.7363	17.0697	40.3971	12.7188	29.035	21.3461	-16.348	-5.0466	-8.74962	10.5432	34.8322	-0.882461	-5.60055	-17.3215	4.95476	28.2286	4.50008	2.76984	15.038	-16.6953	5.57057	10.8357	-24.8998	-0.63527	-5.37075	-13.1057	2.15995	6.4267
144	-17.9554	17.6831	3.32684	19.9751	25.6282	-16.7136	29.9491	9.61658	18.2891	40.9659	23.6474	32.3335	59.0246	58.7199	40.4196	61.1239	45.8326	37.5456	48.2635	34.9852	39.7113	41.4415	47.176	31.9146	17.6573	30.404	-3.84526	6.90903	15.6676	30.43	0.196163	10.9661	-13.2603	28.5164	-14.7028	19.0814	0.869091	11.6597	-5.54598	-8.74843	10.0519	0.855684	0.662517	-22.5281	18.2845	-11.9004	-0.0822357	3.73817	-20.4384
145	18.3554	32.6735	18.9876	6.2976	10.604	17.9071	-12.7931	-13.4962	-19.2018	50.0901	19.3798	10.6677	12.9542	-15.7607	34.5232	25.8065	43.0893	-12.6282	-10.3454	10.9376	32.2212	19.5057	7.7914	36.0785	21.3674	11.6583	25.9514	23.2469	30.5453	32.8468	-22.8484	-22.5401	0.772114	19.0882	10.4087	18.7338	-19.9363	-2.60157	26.7386	-15.9158	-7.56477	-9.2076	-9.84435	20.525	-26.099	18.2835	39.6731	-34.9305	-22.5267
146	50.4559	-11.0852	-2.63034	24.8203	43.267	38.7104	50.1502	42.5868	61.0206	94.4515	56.8798	42.3059	27.7301	7.15223	-6.42727	18.9918	-19.5902	2.82677	18.2433	21.659	-18.9255	-28.51	-17.0944	14.3216	11.7382	14.1556	-4.42588	24.9936	8.41481	25.8376	-1.73766	16.6891	12.1181	14.5494	-8.01644	1.42053	-3.13948	-28.6965	43.75	23.2001	8.65373	12.1114	-8.42686	8.03881	10.509	-19.0165	27.4629	14.9467	10.4357
147	21.6711	-12.717	4.88101	20.4646	11.0357	8.37569	29.6928	20.9981	2.28977	-20.4286	44.8408	-18.9003	38.3459	2.54826	-15.8126	-11.1859	36.2198	-4.98649	-11.4425	-4.91177	31.6066	54.1165	11.6147	-4.95313	1.91732	-12.7957	-1.23663	21.3186	-3.00208	-3.89506	26.6457	11.1809	2.71092	12.236	21.0502	2.56177	-0.929562	5.30429	-4.16296	33.3646	20.8876	-2.59067	5.93015	4.44411	5.03946	1.4346	13.1604	7.88673	29.6142
148	-11.4909	34.1623	21.8063	7.44035	16.0649	-11.3197	-20.714	-6.1177	36.4697	33.0478	-9.3832	26.177	11.7287	7.27168	43.8062	18.3325	17.8509	32.3613	-6.13553	-9.64005	22.8482	21.3296	-13.1958	24.2724	24.7343	22.1904	2.6407	16.0854	-9.47482	14.9601	-1.60958	6.81648	-22.7615	-7.34334	9.07161	-31.5166	-31.1075	4.29877	-1.29691	23.1055	22.5061	25.9056	20.3042	-3.29821	22.0992	36.4964	14.894	19.2919	26.6908
149	56.3942	36.9335	29.4622	30.9798	1.48694	36.9839	18.4706	14.9474	61.4147	8.87251	19.3211	33.7609	22.1924	22.6153	38.0302	5.43736	2.83716	2.22983	-8.38408	0.995324	11.3686	14.736	24.0978	50.4545	16.8064	10.1537	16.4969	18.836	23.1718	27.5044	24.8342	30.1614	22.4866	17.8097	50.1315	24.4522	39.7721	-11.9087	-17.5894	-13.27	-1.95022	-6.62945	-19.3075	37.0157	17.3408	20.6679	29.9975	25.3296	36.6649
150	10.7463	-10.5922	26.0609	-14.295	17.3405	13.9679	2.58677	-3.80248	-1.19932	4.39582	12.9834	17.5637	33.1371	12.7033	24.2628	8.8158	21.3626	-5.09668	-14.5614	31.968	17.4921	21.0112	11.5255	20.0353	5.54075	8.04222	14.54	10.034	-20.475	21.0131	34.4985	37.9815	28.4623	3.94105	-5.58155	16.8945	6.36949	23.8434	1.31712	-38.2095	-8.73632	8.73734	-11.7885	9.68622	-8.83782	5.63917	4.11793	-2.40181	28.0807
151	13.2172	-4.04482	11.6926	16.4285	0.163295	-5.10282	23.6294	1.36017	50.0899	-2.18225	1.54403	-12.7312	4.99228	10.7138	-18.5664	23.1518	-10.1316	-7.41669	20.2969	25.0086	-4.28142	8.427	9.13387	23.8392	11.5431	25.2456	9.94665	30.646	46.3445	18.0418	28.7379	24.4329	-2.87306	-0.18031	22.512	28.2035	25.8942	27.5841	8.27378	7.96303	-13.3484	-6.65971	21.0288	-31.2831	-8.59456	9.09373	8.78261	-8.52855	27.1611
152	5.20667	1.95291	11.6861	36.4053	29.1111	39.8038	-7.51725	7.14831	32.8009	12.4401	33.0661	29.6792	27.2798	16.8675	39.4427	-10.9943	8.55656	-7.90442	-9.37674	39.1393	17.6442	8.13818	17.6216	30.0947	10.5578	39.0112	59.4552	6.88986	51.316	15.7337	35.1434	19.5453	37.9399	-9.67278	19.7081	38.0827	22.4514	2.81436	14.1724	16.5256	1.87418	2.21898	-22.4399	28.8979	-18.7671	-17.4347	-20.1042	5.22443	8.55188
153	36.6423	-2.66846	9.00516	13.6628	7.30505	16.9326	-2.45484	-19.8567	-15.2722	-9.70168	4.85556	1.39997	21.9321	46.452	13.9602	-18.5429	34.9433	7.41909	-1.11478	1.34166	15.7891	23.228	18.6588	57.082	9.49807	22.9075	9.31075	22.7081	40.1004	23.488	1.87137	-4.74906	16.6272	51.0005	-14.6284	18.7409	-34.8913	-20.5245	10.842	-7.79154	-2.42478	9.94309	-12.6877	9.68316	-3.94357	13.4322	22.8112	12.1936	-10.4199
154	16.5195	-5.98758	-2.49811	2.98753	19.4698	18.9492	17.4253	28.8987	3.3697	-17.1619	30.3044	-6.23129	9.23153	1.69261	-4.84762	34.6111	20.0689	14.5261	6.98311	-9.56033	0.896244	7.35304	14.8103	15.2682	17.727	3.18689	22.6481	58.1106	30.575	26.0414	12.5099	18.9808	17.4542	9.93009	17.4092	8.89134	-5.62317	-5.13445	30.3582	16.8547	12.3549	-33.1404	-16.6314	16.8818	18.4	16.9227	12.4506	8.98326	-8.47853
155	28.6205	17.1557	-4.3087	18.2271	-33.2364	19.3012	15.8397	0.379445	11.921	25.464	5.00886	9.55584	46.1053	-10.343	20.2112	-1.23177	6.32817	15.8912	21.4576	27.0272	55.6002	1.1768	23.7571	7.34126	-3.07066	21.5214	5.11768	20.7178	-8.67746	34.9316	-5.45487	25.1631	-27.2143	17.4125	23.0443	-2.31925	6.32191	37.9675	9.61811	40.2735	21.9333	18.5983	8.26804	14.9422	12.6214	-5.69497	3.99371	5.6867	38.3847
156	1.19461	6.79507	2.39524	-9.00541	-12.4064	16.1926	22.7911	-33.6104	-6.01145	2.58735	24.1865	19.786	2.38648	-2.01266	-17.411	-11.8084	18.7954	-39.5997	35.0069	-8.38541	25.2239	-10.165	8.44789	34.0628	50.6798	37.299	33.9207	13.5444	16.1711	28.8005	26.4328	11.068	36.7063	45.3474	53.9922	-19.3597	6.29202	-27.053	16.606	-9.73119	13.9352	17.6059	-21.7193	43.9594	7.64261	5.32984	9.02183	0.717933	7.41897
157	15.5172	33.2496	7.98519	5.72357	29.4654	7.21114	-17.0396	10.7138	14.4718	1.23403	-0.999054	-25.2271	17.5503	-0.667218	4.12077	-5.08547	-1.28575	-1.47994	-21.6674	39.1512	-28.0236	-6.19161	-2.35269	-12.5067	64.3465	21.2071	28.0752	-9.04961	-1.16625	-41.2751	0.623971	9.53107	10.4463	-38.6309	16.3008	18.2407	16.189	17.1452	14.1105	-21.9158	-2.93397	-2.94306	10.0565	10.0641	10.0808	-4.89429	18.1398	7.18189	-14.7668
158	-5.66959	18.2816	20.2221	13.1509	18.0687	-10.0239	-10.1276	-3.24201	-6.36631	13.4987	9.35371	19.199	-18.965	0.861292	43.6784	-1.51326	10.2865	-18.9222	18.8615	-4.36298	49.405	3.16583	-12.0803	-0.332937	39.4081	-29.8568	-11.1273	-34.4036	-11.6844	27.0301	-11.2597	52.4465	37.1492	-17.1519	7.54452	-2.76168	-20.0701	-2.38084	-3.69273	24.9942	14.6798	-11.6346	27.0507	11.7359	15.422	-20.8915	16.7966	22.4858	35.1773
159	37.6918	15.1762	5.6559	-2.86924	-13.3987	-17.932	19.5308	15.9901	50.4465	-10.1001	-4.64935	41.7992	-12.754	-1.309	-2.86537	-7.42275	-6.98084	3.46063	25.9022	-5.65619	11.7859	-2.77129	12.6726	13.118	33.565	-3.98604	19.4652	5.91875	5.37534	-26.165	15.2981	-14.2352	14.2354	-0.290059	-22.8109	6.67303	4.16182	-19.3445	-12.8451	4.65984	12.1704	-9.3127	10.2105	-24.2601	-13.7238	28.8191	-14.6306	14.9267	-6.50835
160	5.5808	28.2443	29.8968	21.5376	26.1674	4.78645	14.3943	-15.0085	14.5784	-4.84542	52.7206	15.2766	19.8231	34.3597	17.887	36.4052	-11.0855	5.41513	-5.09231	-7.6081	37.8683	14.3371	1.79865	9.25325	-4.29883	14.1427	17.5782	45.0077	26.4319	7.85107	39.2654	1.67517	29.0808	27.4824	29.8806	-3.72434	8.66782	-12.9428	43.4446	2.83009	11.2138	15.5964	-15.0218	8.35905	-4.26017	-39.8796	-0.498415	5.88315	-10.7341
161	25.935	23.5879	-8.76977	26.8613	8.48162	49.0914	11.6901	-17.7219	17.8558	20.4227	8.97919	41.5255	41.0618	24.588	9.10433	40.611	-21.8917	3.59625	47.0754	22.5455	6.00696	15.46	14.9049	49.342	3.77137	13.1934	12.6083	22.0161	26.4177	54.8129	14.2022	20.5858	-29.036	-8.66301	23.7054	-17.9307	-9.57084	9.78496	-0.862546	19.4868	-4.16699	12.1769	-18.4814	-7.14181	-3.80362	8.53314	8.86914	-4.79566	1.53941
162	29.9448	17.5777	6.20377	16.8225	31.4342	47.0392	2.63707	22.2281	27.8126	47.3902	38.9613	12.526	3.08457	62.6368	29.1829	11.7232	-17.7422	9.78689	-6.68914	4.8294	29.3429	13.8517	-6.64415	54.8556	46.3513	37.843	26.3309	-6.18485	55.2964	33.7745	16.2499	-11.2772	8.1933	29.6615	43.1282	-0.406698	4.05709	-26.4804	-11.0185	27.4428	14.9037	56.3647	9.82584	28.2872	-3.25045	8.21259	22.677	8.14267	-7.38978
163	-6.59436	13.0948	5.77531	21.4465	21.1087	30.7624	16.4069	25.0425	15.6698	19.2881	32.8978	43.4991	33.0924	68.6772	-7.74604	-6.1772	30.3839	0.937404	8.48378	35.0226	29.5545	33.0794	33.5978	65.1097	32.6153	17.115	7.60896	33.0971	26.5802	18.0582	34.5314	15	12.4644	14.9244	22.3808	2.83376	19.2834	13.7297	29.1736	-3.38509	20.0538	-14.5091	-23.0736	19.3601	-5.20704	36.2247	-0.344084	-6.91344	5.51731
164	28.0955	14.663	33.228	11.7901	27.3498	-1.0926	4.46256	49.0157	29.5671	-23.8834	-10.3356	28.2109	41.7562	-14.6998	-1.15684	24.3853	-3.07327	3.46761	42.0084	29.5487	-11.9111	15.6291	52.1696	13.7104	16.2517	36.7937	22.3366	22.88	-6.57513	-2.02908	7.51833	1.06725	53.6178	15.1698	6.72398	26.2802	7.83849	-7.60124	-13.0383	13.5271	5.0948	-4.33451	0.238981	15.8151	-10.6056	19.9766	-23.4378	32.1508	23.743
165	12.3854	1.04119	-6.31193	-17.6748	19.9529	43.5714	20.18	48.779	56.3687	10.9485	14.5187	62.0794	6.63085	33.1726	14.7049	-7.77212	14.7417	-15.7535	16.7425	26.2295	9.70773	42.1775	15.6389	9.0921	22.5373	52.9748	10.4047	7.82696	46.2423	32.6508	13.0526	19.4479	13.8371	-4.77979	19.5979	18.9701	15.3373	3.69947	7.05731	10.4109	25.7604	41.1064	-2.55099	64.7884	27.1253	32.4595	51.7918	27.1221	41.451
166	-17.8144	18.8484	23.4828	5.08839	18.9127	-7.80058	17.4559	-11.3164	-1.48788	2.31152	35.0841	-1.17063	10.5495	-15.7573	18.4179	-1.78748	-20.1169	6.69498	15.1898	5.40225	-3.40609	16.5527	1.35072	7.12797	7.8835	0.280476	-15.97	-1.24656	10.6108	7.45144	33.2754	-11.3352	2.2866	9.88712	10.6136	-18.7836	-0.62574	13.6474	-1.93314	7.47429	24.8705	16.258	-23.3624	18.006	-19.1232	3.16338	26.4429	14.2993	-12.848
167	31.4101	13.1555	17.8897	-8.38797	30.3228	16.0223	30.7099	47.386	6.05083	18.7039	48.3455	25.9758	25.5953	34.2033	14.8003	-10.6134	15.9622	43.5273	-7.91767	40.627	16.1618	8.68686	67.2025	-20.2911	5.2064	55.6952	35.1755	20.6474	32.1117	31.5684	12.0178	25.4603	-11.104	35.3252	24.7485	-14.8338	0.578377	18.9853	-16.6122	8.78581	-2.82041	-28.4301	3.95678	-19.6595	-1.27836	44.1003	4.47713	0.852124	-15.774
168	49.6034	31.0746	0.540835	18.0018	29.4581	17.9101	-8.64224	26.8014	28.2416	39.6782	20.1116	21.5421	48.9702	31.3958	5.81921	30.2408	19.6609	6.07964	34.4975	23.9145	8.33081	5.74689	11.1629	22.5792	4.9959	30.4133	36.8317	-17.749	4.67193	34.0945	-16.4811	28.9454	31.3742	-28.1947	-5.76063	4.67633	-9.88359	-4.44044	12.0065	-8.54295	0.91127	10.3698	21.8325	-2.70065	15.771	-4.75294	-2.27177	23.2141	-18.2946
169	6.91053	32.5808	-21.7496	-5.08134	16.5861	7.25306	8.91896	24.5841	-15.7509	-0.086916	4.5766	35.2397	21.9028	35.5654	31.2276	30.8898	7.55194	0.214047	2.87659	26.5389	29.2015	13.8644	6.52758	-8.80875	21.8554	-30.4799	3.18552	10.8513	20.5181	-14.8142	14.8543	29.5239	-14.8056	-4.13431	27.5385	35.2124	-36.1124	-2.43626	-1.75841	-6.07917	4.60116	-22.7167	14.967	11.652	11.3388	-0.972963	3.71726	3.40883	23.1025
170	4.80169	14.3867	18.9638	19.5323	25.0929	32.6459	31.191	7.7287	28.2595	-21.217	34.2997	10.8099	14.314	22.8119	-0.696111	30.7904	-1.72837	16.7478	38.2195	-10.3135	13.1494	27.6082	11.0635	30.5155	28.9643	14.4105	-13.1459	13.2954	-7.26504	16.173	27.6096	-24.9547	20.4803	-6.08539	-2.65098	7.78357	-18.7815	-8.34599	30.0907	-2.47134	-7.03206	8.40927	23.8527	40.2982	-9.25345	21.1975	-0.348118	-12.8907	-9.42937
171	11.904	20.5011	9.09127	-1.32592	16.25	11.8195	44.3821	25.9383	11.4886	3.03264	0.570836	25.1035	-0.369036	42.153	16.6702	-12.8174	23.6906	-15.8057	-7.30573	9.19025	6.68273	-0.828037	-0.341806	20.1417	16.6227	3.10151	-4.42164	32.0532	31.5269	20.9994	12.471	41.9419	18.4125	-23.1174	11.3531	4.82392	-4.70462	-20.2325	-10.7591	13.7157	-3.80812	3.67014	4.15048	-13.3671	-3.88197	-0.394276	-17.9034	-8.4095	11.088
172	24.2755	27.9803	-2.32342	13.3637	37.0425	-9.28672	53.3758	24.0305	26.6781	9.31818	19.9513	-48.4223	40.198	-3.18816	14.4198	6.02221	16.6193	-26.7886	14.799	-11.6181	6.96063	-12.4645	8.10668	39.6746	-17.7605	-29.1984	27.3613	-1.08146	6.47414	6.0281	6.58071	24.1323	5.683	4.23291	7.78284	-4.66724	14.8829	48.4333	13.9847	16.5371	27.0905	8.64564	39.2025	-33.239	-0.678048	7.88502	-6.54902	-5.98055	5.59125
173	-3.90362	-8.24324	15.4114	26.0597	31.7019	-17.6613	23.9692	11.5941	0.213666	9.82741	42.4357	-10.9611	28.6371	-22.7699	34.8183	28.4017	-7.01926	30.5554	20.1261	13.6926	4.25523	40.8143	4.36987	9.92226	4.47162	17.0182	5.56209	17.1033	27.6427	-12.82	44.7156	-7.75035	-1.21762	8.31373	-25.1555	-6.62543	-17.0958	36.4334	22.9628	15.4925	4.02234	-21.4469	-11.9152	1.61727	-2.84867	-9.31336	-9.77604	24.7629	3.30433
174	37.9639	29.5585	11.1576	8.76067	16.3685	20.9816	-0.400382	42.2232	-7.14707	-12.5116	13.1302	4.77847	5.43385	7.09587	15.765	29.4415	32.1256	5.81724	-16.4829	4.22459	22.9402	7.66392	-0.603999	26.1365	-9.11449	18.6431	-7.59071	2.18379	10.9674	11.7598	-0.439027	-1.62903	-2.81022	9.01696	-6.14663	1.69855	-1.44754	11.4146	14.2859	15.1658	21.0537	1.95053	31.8558	-19.2312	9.69046	11.6198	4.55751	8.50262	-3.54402
175	-13.505	34.9288	19.3591	15.7856	13.2089	7.62942	-4.95298	32.4622	-23.1246	11.2865	-24.3041	21.1041	-12.4886	-0.0823445	5.3234	40.7289	-12.8656	20.5402	12.9468	-28.646	1.76222	10.1718	0.58299	24.996	1.41117	4.82865	-6.75126	-10.3286	3.09743	-1.47329	-7.04048	5.3961	-18.1634	4.28116	22.7303	-20.816	4.6426	33.1059	1.57466	-13.9512	37.5282	-11.9864	1.50491	5.00201	17.5056	-10.9848	-11.4683	-8.94551	14.5844
176	12.4874	4.1621	22.8242	65.4732	24.1095	7.73354	-5.65503	5.94422	51.5318	36.1074	17.6715	51.2243	-3.23365	40.2974	43.818	50.3284	16.8289	31.3198	1.80176	17.2745	40.7386	9.19435	41.6422	14.0825	61.5155	30.9416	28.3612	7.77439	13.182	6.58421	4.98136	8.37383	50.762	36.1461	27.5268	-1.09567	45.2791	13.6513	68.0216	7.39025	13.7574	38.1239	25.4898	5.85538	57.2213	-34.4124	37.9549	47.3233	15.6935
177	3.33557	22.4018	-0.55164	1.47354	14.4791	32.4629	21.4262	28.3688	20.2898	10.1901	-34.9311	34.9267	13.7628	37.5776	33.3715	-9.85538	-1.10352	20.759	40.6792	40.5786	17.4577	33.6836	48.3071	3.9106	56.4924	26.0548	14.596	-11.8837	-4.3817	8.2183	-10.981	15.213	-2.61197	28.5443	36.6861	27.8102	68.9184	22.008	17.0846	17.8759	16.1899	16.2213	7.23962	20.9392	-33.5552	43.9384	38.1525	-25.6442	37.549
178	30.9139	-4.65275	26.7516	30.1252	18.4722	58.7868	13.074	5.33294	-7.43882	23.7624	-19.0659	-26.9504	9.30065	41.5221	-7.28558	11.8783	34.0139	17.1218	1.20254	2.25547	-25.7185	-10.7189	-0.745533	33.2024	-28.875	-13.977	-26.1034	-3.25377	-7.42714	-17.623	11.159	18.9192	14.6583	-1.6234	13.9077	12.1701	0.413746	3.637	16.8441	-0.966913	-15.7952	26.3609	-21.4979	22.6266	24.7388	-18.1635	-4.07921	20.9931	11.0546
179	18.8766	19.3442	-5.19277	9.26531	13.719	-8.83138	19.6141	-17.9443	3.49409	7.92894	13.3607	26.7897	-4.78368	37.6404	29.0624	24.4826	2.90121	35.3185	-8.26509	-5.8497	8.56513	-15.0204	-7.60593	-2.19129	38.2238	-5.36046	46.0563	1.47393	-0.106753	-8.68577	-4.26287	6.1622	5.58965	5.0195	-4.54756	3.88845	8.32778	-1.2296	-6.783	22.6676	34.1221	2.58119	0.044883	-8.48689	-2.01345	-18.5351	4.94886	12.4381	-1.06675
180	50.5024	-4.8169	14.8586	-6.47172	-7.80712	-9.14706	31.5081	10.1588	21.8057	7.44846	36.0876	12.7234	8.35638	-9.01375	17.6135	18.2385	38.8614	-14.5175	10.1024	6.72065	12.3379	16.9543	-3.42989	9.18566	10.8011	-18.5832	22.0329	28.6493	13.2669	19.8855	12.5055	-2.87294	37.7503	-14.6247	31.0027	-16.3675	23.2648	-16.1004	22.5376	22.1788	14.8229	-6.52912	25.1225	-22.2225	-15.5632	-22.9	-10.2323	1.43941	26.116
181	15.11	48.6588	-1.79858	17.7373	32.2669	18.7907	33.3082	15.8199	14.3262	7.82674	3.32194	39.812	1.29736	4.77767	15.2534	1.72468	18.1918	25.6549	40.1144	27.5701	36.0224	45.4715	46.9176	7.361	37.8018	10.2404	17.6768	-0.888925	40.5439	7.97532	5.40548	14.8346	26.263	19.6906	-5.882	4.54529	39.9726	-2.59994	16.8282	-15.7429	-22.3134	15.1175	21.5497	12.9832	3.41866	13.8558	4.29529	15.7368	2.18109
182	15.8918	-16.265	-18.4226	16.418	28.2569	11.0944	13.9296	-7.23744	-1.40634	-22.5781	14.2475	3.07042	-1.1091	5.70805	-9.47787	-7.66689	-34.8591	18.9454	19.7469	4.5447	3.339	12.1298	30.9171	12.7009	9.48108	33.2577	26.0308	31.7999	17.5659	-4.67174	-6.91286	26.8425	-3.40553	7.34259	11.0877	0.829545	-28.4319	-21.697	12.0351	-29.2358	8.48984	10.2129	-6.06687	9.65015	1.36481	17.0765	-33.214	10.4926	1.19732
183	-6.19863	-1.63093	9.93158	37.4884	8.04001	31.5868	-11.8718	5.66485	4.19703	21.7244	16.2473	-16.234	30.281	14.7917	26.2988	5.80228	-2.69752	-6.20048	-1.70613	8.78522	-4.72599	25.7605	1.24477	29.7272	19.2078	19.687	20.1649	-5.3585	14.1175	8.59276	18.0676	9.54232	-12.983	36.4916	4.96699	4.44297	-1.0802	1.39745	10.8766	12.3573	13.8394	2.32357	-16.1901	-22.7018	35.7892	-8.71734	2.7792	54.2785	3.78125
184	-0.270901	4.17377	44.6115	10.0419	-13.5346	14.8821	2.29193	35.6951	18.0919	-13.5178	-1.13371	44.2444	31.6167	-24.0168	4.34422	8.69992	14.0505	5.39623	-14.2626	22.074	61.4063	-4.26539	18.0591	-0.619856	-12.3022	26.0125	-2.67565	33.6335	16.9405	20.2455	32.5486	-17.1497	-4.84937	21.4498	15.7485	20.0466	1.34446	0.642218	4.94042	14.2392	-10.4614	4.83915	-4.85895	6.44435	21.7496	-20.9433	6.3663	-2.32177	-4.00692
185	2.72002	39.3252	10.922	-21.4904	4.0885	17.6589	-13.7798	12.7727	-4.68322	1.85189	20.3783	24.8962	40.4059	21.9069	34.3996	33.8841	-0.639487	-7.17103	24.2898	7.74281	26.1883	25.6263	-4.94279	30.4811	-3.10188	20.3085	27.7125	-6.89004	3.50161	-8.11257	6.26763	-3.35755	15.0121	7.37663	11.7367	24.0922	0.443531	-6.20931	5.1343	-6.52559	17.8111	-9.85501	-10.5239	14.8046	4.13099	7.45524	-8.22208	-17.9011	20.4189
186	-4.68476	3.71493	1.10755	16.493	13.8718	45.2444	41.6108	28.9714	59.3269	48.6771	40.0225	8.36356	6.70063	-1.96624	5.36342	6.68995	40.0137	32.3349	18.6542	-23.0286	-17.7129	4.60158	4.91517	10.2282	42.5409	44.8537	36.1668	17.4804	-9.20489	-12.889	-24.5716	10.7476	24.0689	-5.60763	30.7186	11.0477	-14.62	23.7155	45.0548	-35.602	1.74512	10.0968	-2.54697	12.8139	-0.820085	17.551	0.92766	23.3097	6.69782
187	19.4561	29.9222	12.3812	1.83313	36.2784	29.7174	10.1501	5.57691	20.9984	4.41433	2.82526	-0.768483	33.6335	17.0313	-0.574812	18.8156	7.20285	36.5872	5.96916	14.3487	-6.27378	30.1021	51.4767	13.8503	-0.776887	44.5956	-23.0321	8.34027	0.713323	-20.9128	17.4621	29.8385	-0.783431	4.5964	3.9787	-34.6365	0.751165	0.141683	10.5358	3.93345	-21.6652	4.74046	-0.849506	0.564912	2.98437	-13.5913	23.8385	-0.72642	14.7146
188	12.6131	-30.8449	32.6923	29.2241	29.751	35.2733	47.7906	14.3033	33.8116	42.3153	33.8147	38.31	13.8014	44.2888	21.7724	11.2525	28.7291	-12.7974	7.67319	21.1407	16.6055	-0.932293	-5.47239	27.9854	34.4412	23.8952	-2.65229	10.7986	26.2485	29.6975	4.14567	35.5933	21.0406	8.48745	29.9346	6.38201	-14.1701	20.2781	26.7275	65.1779	44.6293	-15.9177	16.5371	31.9933	0.451893	15.9124	-10.6245	-25.159	1.30945
189	12.7924	18.0311	10.2685	38.5047	-7.25982	16.9753	0.210231	23.4454	20.6813	4.9179	21.1558	3.39519	-23.3634	-17.12	-3.87407	28.3746	12.6264	1.88149	22.1404	8.40305	24.6699	-10.0588	32.2172	8.4982	4.7844	5.07604	10.3734	22.6765	6.98582	12.3015	20.6238	1.95274	10.2887	43.6315	40.9818	53.3396	24.705	29.078	15.4591	13.8483	18.2454	8.65106	20.0651	-15.5125	20.9188	-25.6415	13.8073	-11.7353	-10.2686
190	36.811	-8.63913	39.9086	13.4536	-34.0035	28.5376	-9.92349	-6.38628	44.1496	49.6839	14.2168	7.74871	-12.7201	-9.18999	25.3395	13.8684	-11.6029	-8.07447	1.4542	33.9827	2.51144	19.0406	21.5702	45.1005	5.63169	17.1638	2.69694	-20.769	29.7668	5.30392	7.84268	31.3832	27.9255	48.4694	-16.9842	51.5643	37.1151	2.66794	30.2236	11.7819	-4.65746	14.9063	-30.5271	0.0421806	21.6148	4.19026	-17.2308	-3.64884	19.9368
191	-20.2465	17.6863	-20.3897	-25.4758	38.4289	25.3246	31.2105	-9.91288	14.955	29.8133	7.66255	22.5029	19.3348	-3.84239	7.97181	2.77759	27.5751	8.36448	-2.85369	16.9199	29.686	14.4446	39.1959	14.9403	10.6779	58.4088	55.1334	27.8515	47.5639	25.2707	-0.0280218	-7.33197	-1.64092	9.04501	11.7268	16.4043	25.0777	23.7471	40.4132	-11.9239	20.7355	29.3926	15.047	27.6989	-10.6511	38.9969	19.6436	25.2886	17.9329
192	20.9461	10.7159	-7.51578	-20.7498	16.014	45.7759	32.535	10.2916	0.0458183	4.79688	10.545	-0.709806	39.0326	33.7716	17.5073	12.2397	-2.03121	-12.3055	12.4172	0.13602	-3.14859	31.5633	22.2717	-6.02328	0.678209	21.3762	30.0709	19.7617	-1.55046	11.134	-12.1848	-3.50681	18.168	15.8393	-31.4921	5.1735	40.8362	-27.5043	27.1528	3.80721	-16.5413	-24.8919	8.755	14.3993	7.04172	8.68172	-11.68	14.9562	-22.4092
193	14.2136	22.1351	1.05227	24.964	17.8709	9.77328	21.6703	10.5624	5.45002	-2.66768	13.2097	-3.91764	32.9506	0.813699	11.6721	14.5258	3.37501	16.2197	0.060343	16.8962	8.72782	14.5552	38.3785	9.19783	35.0132	-3.17519	32.6327	30.4366	43.2374	-4.96516	5.82901	15.6201	39.4081	52.1928	-5.0248	39.7549	6.53214	29.3066	37.0791	-2.15042	-21.3824	24.3842	1.14907	2.91193	8.67369	-23.5662	3.19299	19.9508	-28.292
194	18.4827	33.3395	36.1832	40.013	14.8297	41.6338	26.4247	43.203	58.9694	59.7234	67.4655	41.1961	72.9158	11.6242	44.3218	75.0091	73.6863	40.3537	46.0121	41.6609	46.301	54.9326	59.556	38.1717	37.78	57.3812	1.97565	3.56344	-11.8545	14.7219	4.29301	12.8592	-12.5792	3.97785	0.531362	0.0813678	-32.3718	29.172	12.7136	-5.7468	11.7907	-0.672825	28.8626	3.39697	37.9313	17.4653	15.9999	-9.4652	-17.9291
195	-3.73712	-3.04897	28.6374	-25.6786	8.00368	9.68462	37.3638	9.04155	3.71857	-2.60573	-22.9309	7.74342	-2.58245	-21.9089	13.7644	24.4378	1.11145	35.7854	19.4603	51.1355	10.8116	-3.51136	-7.83313	27.8464	22.5275	12.2101	7.89458	25.5806	44.269	40.9595	19.6524	19.3478	-6.95429	25.746	38.4495	3.15585	5.8653	9.57753	6.29341	-29.9874	-32.265	28.4612	30.1911	6.92436	6.66176	13.4027	5.14791	23.8968	21.6501
196	1.70716	19.2095	18.7106	23.2099	-4.29223	19.2047	12.7002	44.1947	24.6885	44.1814	39.6736	54.1654	-35.343	20.1482	11.6394	-21.8694	-1.37788	19.114	-23.3933	19.0998	40.5938	-3.91128	32.5848	0.0822799	43.5812	-16.9183	13.5841	-13.9119	11.5944	6.10302	-14.386	22.1276	13.6438	-2.8373	0.684843	35.2101	-7.26128	2.27047	-2.1939	-11.6546	11.8884	7.43558	-14.0131	-15.4578	-11.8978	3.66637	9.23548	10.809	-0.612259
197	23.8072	6.52494	15.2363	-4.05926	18.6387	2.33057	39.0159	15.6951	-15.6313	5.03622	39.698	-14.6456	14.0059	38.6519	15.293	-0.0705921	30.5613	-1.81104	-0.187169	31.4325	36.0486	36.6613	12.2707	18.8773	16.4812	6.08256	-13.3182	16.2787	37.8742	24.4682	27.061	30.6529	49.244	-8.16571	33.4247	22.0152	-24.3941	37.1968	25.7888	35.3818	12.9758	7.57158	26.1691	26.7683	16.3699	22.9738	23.5805	0.189855	16.8026
198	7.18187	21.8511	0.515138	-17.8265	-7.17311	2.47574	27.1197	-32.2407	-6.60493	18.0267	25.6547	-2.72066	10.9012	24.5199	2.13591	-3.25037	19.3613	-19.029	51.5795	19.1864	26.7921	4.39704	3.00135	-8.39465	38.2092	-27.1867	19.4177	4.02245	15.6284	16.2353	5.84365	29.4535	22.0651	0.67841	-13.7058	-32.0876	-16.4668	16.1565	0.783116	11.4129	10.0458	12.6825	-39.677	-15.033	10.6154	-12.7322	6.92481	6.58602	23.2522
199	0.328528	-0.902634	28.8623	46.6225	26.3784	33.1303	26.8777	20.6208	0.360185	2.09504	38.8258	1.55265	13.2759	-5.00501	-1.28971	-0.578046	-11.8699	-1.16527	-22.4636	-24.7655	23.9294	-14.3786	38.3104	34.9967	0.680455	38.3617	1.04057	5.71692	-1.60846	20.0642	22.7352	-27.5955	9.0723	8.73846	27.4038	16.0681	3.73158	-16.606	-32.9439	47.7179	-28.6209	7.0405	37.702	19.3633	8.02525	-17.3126	-2.64946	-17.9859	-7.32104
200	53.1861	49.7907	34.3794	47.9518	74.5086	52.0504	25.577	37.0891	27.5872	12.0712	46.5418	41.9993	8.44435	28.8769	33.2977	56.707	47.1053	12.493	11.8707	24.2386	26.5971	55.9468	-1.71194	20.6214	40.9472	108.266	30.5781	22.8838	35.1841	39.479	30.7691	22.0548	19.3365	2.61458	39.8897	25.1622	27.4325	14.7009	3.968	-17.7658	12.4997	1.76525	11.0311	-9.70259	29.565	6.83387	-18.8953	-9.62233	-6.34667
201	53.2041	31.0041	64.7848	8.54547	19.2866	-9.99128	31.7112	42.3944	22.059	53.7046	83.3316	60.9403	45.5313	20.1043	90.6599	2.1984	19.7202	36.2257	20.7155	13.1896	52.6485	-12.9073	50.5227	58.9389	24.3419	34.732	38.1099	32.4758	29.8306	-4.82526	-12.4913	21.8329	19.1481	40.4546	11.7532	12.0445	4.32892	37.6069	-20.1206	50.1468	22.4095	63.6684	5.92387	26.1765	-2.57302	10.6757	28.9235	-34.8293	16.4181
202	14.9859	-6.28545	41.4312	-22.865	17.8264	-18.4943	10.1723	32.8264	36.4686	12.0982	6.71573	32.3213	15.9152	31.4972	17.0676	-2.37331	13.1747	18.7117	13.2383	3.75428	4.26003	-24.2441	42.2421	9.71897	19.1868	27.646	21.0968	25.5393	20.9743	38.402	31.8226	41.2367	10.6444	-10.9539	-4.55759	-11.1664	16.2201	-18.398	17.9802	10.3548	1.72612	27.0948	10.4612	-14.1746	-16.8118	4.54975	10.9107	10.2711	-3.36824
203	26.6172	21.5009	21.3765	30.2431	35.1009	-13.0499	-24.2102	23.6203	16.4419	24.2536	8.05578	-4.15153	-8.36807	4.40539	-0.83081	13.9234	-11.332	-12.5969	11.129	32.845	44.5517	33.2491	33.9373	37.6164	12.2866	30.948	14.6007	32.2445	30.8803	22.5079	-8.8725	29.7393	4.34348	40.9399	40.5295	8.11214	9.68799	14.257	5.82009	-2.6229	43.928	25.4737	15.0141	20.5492	-8.92021	43.6056	-12.8725	-6.35492	23.1593
204	4.96455	22.6472	26.3167	-2.02768	49.6145	-3.75627	11.8594	17.462	-6.94801	2.62889	8.19315	5.74504	53.2849	7.81259	-9.67158	3.83271	11.3257	24.8076	1.279	6.73961	-18.81	55.6304	9.06122	54.4827	8.89516	37.2989	29.6943	59.0815	30.4612	45.8335	31.1988	7.55754	-18.09	-23.7437	-22.4028	0.932893	12.2638	-3.40997	21.9124	31.231	10.5461	-35.1417	-2.83201	10.4752	-18.2192	-7.91534	7.38755	-12.3105	-1.00881
205	2.90532	41.4993	12.0922	18.6835	-13.7266	23.8624	13.4497	9.03582	38.621	0.204641	6.78712	13.3685	40.9491	-20.4715	13.1068	50.6842	3.2608	-6.16342	33.4119	20.9864	15.5602	20.1335	28.7063	14.2788	25.851	33.423	18.9949	42.5665	6.13835	12.7103	31.2825	-18.1449	31.428	3.00103	2.57497	32.1496	11.7249	-1.69924	9.87786	48.456	34.0349	-22.3847	-1.80304	12.7797	-2.63581	3.94993	-25.4624	7.12667	14.7178
206	34.9468	65.4396	-15.0792	27.3899	43.8474	48.2934	17.7278	32.151	75.563	48.964	5.35404	18.7334	32.1025	49.4609	-11.1906	9.14786	51.4766	20.7959	32.1061	6.40717	13.6994	1.9831	36.2585	34.5259	26.7855	29.0375	37.2824	-1.4799	10.7513	34.9759	14.1944	67.4071	21.6142	5.81583	30.0125	-15.7955	-24.9957	7.40386	-1.35493	34.8826	-3.88324	33.3479	20.5763	10.8021	2.02578	32.2474	26.4675	-6.31399	21.9035
207	21.7733	15.9805	1.17859	31.3677	26.5483	13.7209	33.8855	24.0427	40.1928	11.3361	12.473	20.6039	21.7291	32.8489	50.9636	29.0737	-29.8205	32.2812	9.37937	6.47415	-13.4341	24.655	-11.2582	9.82648	-3.09052	12.9911	-31.9285	20.1511	38.2303	-3.6908	17.3882	27.4675	-0.452627	2.62811	11.71	-11.2067	-6.12174	13.965	-7.94603	-10.8548	3.23905	10.3357	25.4353	10.5381	40.6443	15.7541	-21.1323	20.9852	27.1069
208	43.2318	9.14342	41.0469	-1.05835	34.8261	-13.2958	11.3976	27.4305	9.28175	47.1228	35.9558	29.2333	6.59682	22.7231	22.2044	19.625	22.9833	2.5544	23.3231	18.0836	15.8362	6.58196	-9.67989	6.57017	-19.2147	35.9943	10.1973	12.4897	23.586	27.5985	41.9529	50.1288	36.0824	16.4661	44.6281	23.7858	35.9395	33.0894	5.23581	16.3789	3.51869	23.6558	-6.21002	9.92177	19.0514	1.17886	18.3046	1.42876	-10.4484
209	39.6367	27.2787	27.912	29.536	27.151	17.7575	-16.645	15.9437	-20.4759	17.0957	18.659	53.214	13.7612	39.3001	37.8313	21.3548	29.871	5.37986	28.882	21.3769	10.8653	-0.652777	37.823	24.2928	32.7568	24.2155	15.6688	-15.883	24.5607	13	11.435	-5.13382	31.2937	34.7176	19.1386	24.5568	29.9725	-13.6143	12.7972	-1.79304	59.6151	18.0223	-17.5713	30.8343	5.23986	4.64519	17.051	25.4571	8.86432
210	29.8155	13.4995	-13.8222	42.8499	27.5161	13.1768	39.8314	-7.51983	21.1236	28.7612	23.3932	52.0199	29.6415	-2.74242	19.8686	1.47463	30.0759	47.6724	18.2647	18.8522	-18.5644	26.0148	-7.40988	25.1617	1.72972	62.2943	31.8558	-11.5861	36.9694	16.5224	46.0728	28.6211	12.1673	-26.2886	35.2541	2.79544	-5.66447	28.8743	15.4126	-1.04975	12.4873	3.02435	11.5615	1.09854	15.6363	-5.82552	17.7137	18.2538	8.79534
211	-12.695	27.8503	32.3861	44.9121	1.42875	-30.0634	-9.56465	5.92546	-5.59255	39.8811	31.3468	-32.195	-1.74395	19.6999	33.1369	-3.43246	16.992	-22.5894	-21.1761	10.2317	20.6346	-19.9671	-2.57306	7.817	5.20343	6.58654	-3.03333	22.344	-0.280897	6.09224	-4.53629	4.83384	10.2029	21.5712	-10.0608	8.30721	25.6755	4.04414	-16.5861	-12.2151	-4.84284	-17.4685	26.9079	9.28661	-14.3318	4.05258	57.4405	18.8317	15.227
212	24.1384	21.8075	-8.52958	-10.8736	-3.22418	6.41899	25.0553	7.68499	26.3085	8.92528	-17.4644	-11.8604	-0.262305	-23.6707	17.9148	3.49447	-12.9317	13.6364	1.19928	31.7565	3.30844	-11.1447	30.3974	39.9347	17.4675	34.996	45.5204	8.04059	-1.44264	38.0707	11.5807	36.0877	29.5919	-6.90672	15.5926	-5.91019	34.5852	10.0787	24.5711	0.0623268	-27.4475	30.0423	-12.4683	37.0207	-29.4899	-5.00044	-2.51008	-4.01912	-4.52679
213	-5.40557	5.16885	0.736291	17.2963	9.84943	44.3961	8.9359	27.4694	10.9969	24.5183	36.034	8.54413	1.04925	-0.450916	14.0441	-26.4655	-2.9794	14.5026	-18.019	11.4555	29.9266	-11.6053	30.8599	17.3225	23.7827	3.24087	3.69719	-2.8483	16.6051	49.0574	0.508943	-4.0401	22.4105	8.86088	21.3116	16.7628	7.21471	-4.33273	-12.8788	-0.423415	27.0333	43.4922	22.9531	21.4162	38.882	16.3503	8.82179	-11.7038	-4.22567
214	18.3593	59.9576	-0.455709	39.1189	36.6819	13.2338	22.7743	77.3038	24.8229	42.3312	27.8293	25.3174	13.7962	53.2653	50.7252	49.1765	39.6192	44.0538	10.4808	37.9	-6.68784	18.7175	-0.883691	30.5091	25.8961	8.27772	18.6544	35.0262	32.3939	39.7577	48.118	56.4752	31.8297	27.1815	28.5316	68.88	33.2272	20.5733	57.9191	-2.73517	16.6106	21.9572	-4.69529	26.6534	-26.996	3.35647	21.7115	4.06913	1.43001
215	-5.67985	22.0153	2.70689	52.3942	22.0777	20.7577	27.4335	37.1055	14.774	29.4386	23.0995	14.7568	-1.58913	9.06119	-18.2919	-7.64826	1.99218	4.62947	-5.73593	6.89541	6.52392	-17.8503	10.7729	24.3936	21.0119	8.62789	-24.7582	11.8534	74.4634	2.07163	20.6782	17.2834	5.88712	23.4893	2.0908	53.6913	10.291	-8.11033	-26.5119	-5.91379	5.68371	18.2814	-23.1209	-8.52333	28.0748	37.6731	-0.727763	11.8718	36.4724
216	7.38801	20.0679	57.7442	-4.58378	15.0844	-6.251	27.4095	41.0664	12.7199	35.3695	28.0157	-1.34152	-6.70169	34.9346	27.5679	1.19817	37.8256	-1.54965	-6.92721	48.6924	16.3097	4.92479	9.53778	13.1489	-4.24186	35.3658	22.9719	-7.42362	-8.82005	39.7825	1.38408	-19.015	30.5853	-20.8152	-19.2156	10.3838	0.983281	-3.41738	-10.8174	27.7831	22.3839	-13.0142	5.5887	-17.8077	13.7975	39.4038	-3.98807	-4.3786	16.233
217	42.227	23.7439	22.2653	3.79085	23.3209	29.8559	-8.60454	3.93988	-13.5104	21.0442	-9.39594	-2.83072	9.74021	29.3164	2.89821	20.4857	1.07906	9.6782	4.2836	15.8947	22.5117	-4.86509	-36.2358	3.39966	39.0413	2.68921	31.3434	21.0035	27.6702	-10.6568	5.02245	20.7081	48.4	12.0978	7.80231	-13.4869	12.23	15.9528	-2.31778	-7.58226	17.159	-27.0933	23.6604	14.4197	-12.8148	23.9563	-33.2665	-4.48395	27.3047
218	13.5393	25.9569	15.3652	34.7642	36.1544	31.5364	-41.0899	14.2761	8.63505	-6.01317	28.332	34.6711	1.00465	-37.6673	12.6557	16.9743	8.28869	-6.40057	7.90706	11.2117	-3.48613	2.81404	-50.8874	17.4101	14.7067	-13.9969	22.2995	22.5963	10.8942	-11.8067	31.4942	-5.20271	15.1029	4.4112	-5.27698	41.0385	-13.6419	14.682	26.0108	21.3448	5.6842	4.02962	20.3812	46.7392	30.1042	-2.52374	13.8559	-32.7568	-9.36123
219	-9.24443	18.1416	6.52746	-25.0869	12.2992	12.6861	23.0737	12.4627	16.8534	6.24593	22.6406	-4.96217	10.438	37.8411	-19.7524	33.6577	5.07177	32.49	1.91288	18.3402	8.77255	23.21	29.6529	28.1015	-14.4441	10.0164	9.48314	18.9561	-4.56394	13.9228	13.4166	3.91765	-16.574	-9.05832	8.46528	-6.00332	23.536	-1.91683	28.6388	-5.79728	-14.2252	19.3556	-32.055	-7.45719	24.1496	-5.23501	-14.6105	-14.9774	-14.335
220	29.5135	26.3079	16.0922	9.86551	36.6281	35.3802	20.121	18.8507	53.5697	-1.72281	39.9735	23.6588	24.3333	40.9963	33.6483	16.2894	-0.0802809	0.539242	33.1485	33.7469	18.3351	8.91309	21.4811	-2.96058	30.5882	22.1276	15.6579	12.1791	38.692	16.1965	18.693	29.1817	42.6629	35.1367	9.60383	2.06442	-26.4813	27.9669	-23.5903	5.84729	42.2797	19.7077	-6.86844	1.55126	-5.03237	-11.6194	-5.20905	32.1986	32.6043
221	37.4471	-4.22539	40.1005	25.4246	20.7476	25.07	25.3917	13.7134	4.03546	22.358	-17.3186	-0.993861	-4.66736	23.6609	-7.0085	-3.67534	32.6607	-9.99997	5.34304	-3.31029	3.0405	3.39571	-19.2444	3.12051	21.4907	10.8663	39.2477	33.635	-13.9713	-2.57111	31.8358	0.249696	13.6707	-21.9011	48.5349	-16.0213	-11.5697	6.88989	0.357966	19.8345	7.31933	-1.18682	11.3159	5.82732	8.34812	18.8779	21.4172	6.9657	23.524
222	9.30966	31.0011	26.6861	9.36405	0.0352865	1.70018	15.3581	22.0094	27.6546	7.29292	18.9249	21.5506	10.1705	24.784	6.39149	0.993227	6.5893	-17.8202	6.76528	-6.6548	22.9201	5.49004	-3.94471	-15.384	36.1724	10.7247	8.27296	24.8172	25.3582	6.89585	16.4304	-2.03804	11.4909	8.01701	-37.4588	-18.9367	39.5836	-5.89789	14.6195	26.1358	-21.3492	-3.8345	-7.32028	17.1935	42.7074	24.2214	22.7361	42.2511	-12.2326
223	-6.04746	17.5354	38.1133	-19.3145	44.2525	13.8145	-23.6289	12.9225	41.4691	12.0104	25.5468	46.0784	-1.39439	7.12792	16.6457	-12.8408	19.6684	16.1735	-7.32509	6.17226	-29.334	-3.84384	3.64302	-2.87327	10.6075	32.0854	18.5606	4.03323	11.5038	4.97226	-16.5611	-15.0962	26.3672	-7.17097	-3.70996	16.7501	-12.7905	-19.3318	5.12675	36.5852	24.0435	4.5024	3.96174	-0.578481	-21.1176	8.34415	0.807382	15.2718	21.7382
224	3.62195	8.11411	19.5973	33.071	15.5355	-5.00894	27.4374	2.87463	20.3032	29.7228	-11.8664	39.5358	29.9298	0.315359	6.69271	0.0620868	33.4237	22.7776	19.1243	42.4636	20.7959	15.1214	18.4403	14.7529	32.0594	21.36	33.655	35.9445	36.2291	30.5088	51.784	-7.94511	-2.67824	-6.41525	-7.15556	20.1009	27.3546	6.60545	33.8542	-10.8992	-0.654358	1.58913	15.8315	22.0728	7.31364	15.5541	-4.20538	-11.9647	-19.7234
225	35.2359	15.6962	34.1463	43.5858	7.01496	46.4342	43.8433	23.2424	34.632	1.01185	26.3823	13.7436	28.096	18.4394	10.7742	13.1007	35.4191	27.7295	7.03243	-4.67218	23.6161	8.89744	36.1722	-4.55932	15.7031	14.9598	18.211	4.45693	22.6981	-1.06524	8.16714	35.3956	-1.37961	26.8418	8.06022	2.27599	55.4894	2.70058	-13.0899	8.11824	-6.67489	35.5313	20.7369	28.9422	11.1478	-9.64638	-26.4397	8.76782	-3.02323
226	23.0198	14.4343	36.8473	53.2586	18.6685	42.0775	4.48514	-8.10812	4.29806	14.7034	10.1082	-22.4873	-7.08283	4.32136	17.7256	-15.87	-13.4652	27.94	2.34606	-2.24741	38.16	-2.4317	51.9777	12.3883	18.8003	16.2137	-6.3714	22.045	-32.5367	43.8835	25.3056	32.7298	16.1561	19.5845	7.01534	-2.55138	7.88437	26.3224	17.7634	-4.793	7.65314	33.1023	21.5544	0.00916778	-5.53287	-13.0721	-15.608	-15.1411	17.3292
227	33.2802	48.8078	40.33	24.8464	40.3573	15.863	1.36305	0.857647	1.34717	3.83117	18.31	15.7836	-8.74748	-9.28378	12.1751	12.6292	27.0786	-2.4764	18.9644	18.4007	22.8328	-1.73911	38.6851	29.1056	24.5225	11.936	27.3462	11.753	15.1571	9.55832	32.9569	-20.647	34.7467	22.1381	18.5277	-8.08449	-3.69839	7.68603	6.06933	9.45147	-3.16756	-14.7872	-9.40748	-21.0284	2.35049	-4.27091	5.10792	42.4867	35.8661
228	38.4911	-13.0246	20.4617	28.9495	34.4392	55.9312	-32.5748	13.9215	-29.5795	-2.07822	11.4257	73.9325	43.4424	-0.0449888	-10.5293	31.9896	12.5117	-4.96283	12.5663	34.0987	10.6346	0.174152	7.71735	34.2643	40.815	10.3695	24.9279	-9.5101	-19.9439	23.6262	6.2003	-5.22161	10.3605	-3.05379	-5.46372	7.13034	15.7284	2.33009	-1.06391	6.54602	-0.840439	-4.22268	7.39894	13.0241	-13.3467	40.2859	8.92261	-16.4374	25.2065
229	0.426485	23.9163	9.39724	44.8689	47.3317	61.7861	12.2317	31.669	26.0985	-14.4803	9.93332	-16.6606	25.7385	6.13031	20.5153	3.89381	-4.73399	6.63213	23.9927	4.34747	13.697	-2.95845	11.3814	12.7167	13.0479	20.3752	-9.30115	34.019	32.3363	28.6508	11.9628	20.2726	13.5804	26.8865	2.19138	9.49517	29.7982	23.1005	22.4027	28.705	11.0074	-32.6894	-7.38542	-24.0805	4.22599	-15.4661	-7.15609	15.1558	20.4703
230	13.1975	10.6865	38.1729	6.6563	11.137	17.6154	-6.90899	11.5642	4.0352	35.5037	39.9701	22.4343	10.8968	4.35725	9.81584	3.27277	11.7282	-19.818	5.63483	-11.9139	27.5363	14.9855	23.4338	10.8813	18.3281	21.7745	16.2204	24.6658	30.1112	16.5565	15.002	47.4476	-20.1065	-5.66037	-8.21347	-7.76592	12.6824	24.1314	17.5816	-8.96701	11.4853	8.93929	-9.60531	13.8514	-32.69	7.77023	22.2325	-14.3034	-12.8371
231	6.59868	-8.88519	17.6295	26.1422	10.6533	30.1629	-9.32937	-8.82326	-7.31847	16.1845	15.686	-32.8139	19.685	23.1824	1.67849	-19.8266	9.66727	34.1601	-15.3478	-17.8568	10.6335	5.12312	-18.3878	18.1008	44.589	5.07703	1.56491	22.0525	10.5405	-8.97133	-5.48283	11.0061	11.4957	19.9857	-14.5232	-9.03117	4.46195	7.95603	-7.5483	-12.0512	-18.5527	8.94776	10.4501	-4.04594	2.46043	-24.0312	-0.52029	9.99286	-16.4911
232	-6.82191	17.9051	6.63553	0.36851	2.10435	-17.1567	4.58452	4.32827	0.0748861	-10.1765	-5.42561	29.3276	-14.9168	2.84066	33.6001	-4.63849	23.1249	-14.1099	0.657567	-6.57358	0.197012	10.9693	15.7433	20.5189	26.2962	43.075	15.8554	-32.363	29.4205	39.2055	-15.008	25.78	20.5695	39.36	9.15245	-0.0536702	-7.25835	1.538	19.3362	-37.8641	-14.0634	6.73911	11.5431	-4.65192	4.15492	-9.03719	6.77254	3.58328	2.3959
233	24.456	-0.90858	22.7164	24.3302	0.933324	23.5259	-4.89245	22.6785	20.2391	16.789	9.32843	15.8576	11.3769	5.88593	46.3851	-9.12545	34.3545	21.8252	33.2869	38.7396	7.18351	9.61899	31.0463	25.4656	43.8772	-15.7187	4.6783	8.06819	15.4517	35.8288	37.1999	21.5653	26.9253	5.27999	13.6301	16.9757	9.31707	34.6545	-24.0115	-15.6806	9.6472	-14.0274	-10.7041	15.617	14.9368	34.2552	10.5728	0.889614	24.2064
234	-4.71328	12.0061	19.7233	-18.5624	13.1492	36.8583	9.56428	40.2673	14.9676	17.6646	15.3584	9.04906	17.7369	2.42121	-5.89772	24.7801	7.45478	-7.87382	20.7947	35.4597	5.12158	9.78028	26.4359	22.0884	14.738	26.3846	-1.97165	-4.33106	6.3071	38.9426	49.5754	36.2058	18.8338	7.45905	0.0824229	19.7036	-2.67718	-22.0603	5.55514	26.1688	8.78055	-23.6089	1.00027	-0.392161	3.21455	20.8199	-20.5753	-0.971663	-12.3684
235	33.2735	-6.02762	42.6579	33.3297	25.9889	-4.36389	36.2713	-0.104828	21.5087	-26.8884	-44.2953	-6.71132	15.8642	18.4311	12.9903	8.54222	24.0874	63.6262	12.1596	0.687273	15.2101	37.7285	48.243	45.754	14.2619	50.7672	38.2703	30.7714	25.2714	14.7704	30.2689	32.7673	69.2658	1.76477	29.2649	27.7664	7.26956	24.7745	1.28195	18.7921	19.305	26.8214	-2.65867	45.8648	23.3927	39.9247	-13.5384	52.0031	-24.45
236	-26.4383	10.2557	8.94097	10.6168	22.2836	24.9418	16.5907	6.23083	11.8625	10.4853	24.0995	30.7054	0.303246	11.8927	31.4742	-17.9521	34.614	10.1726	27.7243	39.2686	-12.194	23.3368	29.861	5.37912	-12.1088	23.3975	30.8982	23.3935	21.8839	46.3695	-3.14951	22.3272	39.8	51.2687	52.7341	-2.80374	2.65546	29.1117	-3.43426	27.0176	7.46734	36.9157	6.36266	-16.1917	-27.7466	13.6977	12.1419	-1.41415	25.0303
237	10.1625	11.7812	7.39193	34.9939	9.58739	25.1728	34.7495	-9.68211	7.87824	5.43006	-33.0263	-5.49069	8.03721	-13.443	6.06907	11.5736	-4.9293	28.5605	14.0436	39.5195	9.98871	24.4515	-1.09206	29.3584	-7.19694	16.2422	21.676	26.1045	18.5285	63.9479	31.3631	8.77439	5.18197	13.586	19.9871	19.3854	32.7812	-1.82534	21.5664	-2.04338	16.3454	6.73336	10.1207	3.50756	12.8946	24.2817	-10.3303	15.0583	2.44846
238	13.8774	27.6422	13.4027	40.1578	45.9081	10.6537	-22.6061	24.129	-0.140667	10.5842	-11.6962	20.0184	33.7282	16.4326	28.1318	-12.1739	18.5154	1.19977	-27.1203	4.5545	22.2246	11.8902	36.5513	-12.7919	-7.1394	27.509	43.1534	-8.20632	8.43055	3.06384	19.6937	14.3204	10.9439	-9.4358	3.18206	-11.2027	41.4102	33.0205	-11.371	12.2357	-1.15962	0.443875	-1.95396	-2.35323	-27.7531	16.8459	15.4447	-17.9572	36.641
239	30.7993	-14.5133	-10.8278	9.8553	21.5363	-20.7843	36.8928	50.568	-23.7582	6.91361	8.58375	19.2524	1.91995	13.5858	2.25045	19.9139	-23.4236	2.2379	-24.1011	25.5589	-4.78181	23.877	31.5354	-26.8065	16.8514	47.5093	15.1672	-6.17503	8.48332	-0.857963	0.801248	18.4611	-15.8784	28.7827	-19.555	-8.89157	-2.22701	25.4385	-10.8943	-4.22563	-31.5557	6.11629	-4.20995	3.46535	0.142971	12.8223	18.5042	14.188	19.8745
240	28.4736	0.149376	15.8135	30.4651	14.1047	56.7324	46.3477	8.95084	-6.45779	40.1213	33.6883	-0.756485	36.7872	44.319	29.8392	11.3481	6.84586	8.33253	2.80863	-6.72615	24.7287	14.1733	8.60796	41.033	53.4485	24.8549	2.25246	19.6412	35.0219	31.3945	-5.24051	25.1171	-4.53229	-23.1886	9.14896	-11.5195	8.80629	-7.87339	6.44213	-4.24698	6.05949	-14.6378	31.6614	19.9572	-12.7496	14.541	-10.1704	-26.8836	-9.59809
241	-0.541225	34.228	22.9897	37.7431	23.4886	-1.7735	-26.0439	39.6778	-8.60813	43.0977	62.7957	10.4859	-3.83125	3.8436	-2.48915	0.170642	19.8231	-21.5317	-3.89338	27.7376	8.3618	14.9792	-13.4099	38.1945	4.79271	25.3848	16.971	63.5512	38.1261	34.6957	43.2602	10.8197	-1.62559	7.92433	-7.52979	5.01197	23.5498	-6.91631	20.6144	-11.8582	9.66595	14.1876	-12.2934	22.223	17.7375	15.2498	11.7607	26.2698	14.778
242	23.3963	4.13589	-2.13521	-1.41788	3.28823	6.9834	11.6669	30.3391	-25.9997	34.6498	9.28811	61.9152	31.5315	42.1365	-13.2695	-9.68626	26.8863	22.4483	46.0003	3.54183	10.0733	1.59504	12.1072	70.61	18.1036	13.5884	60.0646	4.53214	25.9919	32.4438	9.88819	7.32539	-8.24432	18.1791	13.5966	-7.99199	-1.58618	-21.1859	3.2097	37.6006	-1.0129	15.3698	6.749	19.1247	4.4978	-6.13184	11.2365	-19.3971	-14.0319
243	-0.486744	18.3729	6.22308	31.0631	-2.10636	-2.28486	-10.473	12.3297	-5.87613	13.9089	-6.31469	-19.5466	52.2137	-20.0344	21.7097	32.4463	5.17553	19.8976	39.6133	25.3219	51.024	19.72	35.41	15.0944	60.7733	63.4469	25.1157	51.7794	-9.56109	24.0942	37.7456	11.3933	37.0375	33.6782	20.3163	18.9516	1.58448	39.2148	16.8435	20.4704	26.0956	13.7197	57.3429	23.9649	30.5867	41.2078	47.8292	21.4502	67.072
244	21.1823	23.0323	28.8607	36.6666	32.4504	7.2122	25.9513	36.6681	40.3629	7.03498	42.6849	23.3127	15.9189	11.5029	39.0653	45.6064	11.1263	18.6253	17.1041	28.5623	72.0006	58.4193	60.8189	69.1997	47.5622	34.9069	46.2341	43.5442	7.83799	36.1158	33.3783	39.6259	-2.14091	2.07844	14.2847	-6.52164	45.66	13.8301	45.9895	9.13864	23.2782	40.4088	24.5311	8.64561	14.7531	5.8542	-4.05048	0.039651	45.1253
245	-11.8018	33.7134	2.22568	-6.26541	10.2406	42.7442	29.245	13.7435	29.24	-27.2657	26.2268	38.7177	19.2075	-26.3043	16.1829	9.66923	14.1549	15.64	7.12516	-3.39011	6.09469	-8.42027	29.0652	28.5513	14.0381	49.5259	8.01489	25.5049	-0.00336775	6.49001	-6.01482	-5.51765	12.9816	17.483	8.98699	-19.5064	-2.99703	4.51495	-1.96978	12.5487	3.07012	-9.40471	6.124	3.65611	8.19228	-3.2679	-20.7238	26.8241	-3.6234
246	-3.04628	26.4079	3.86082	-10.6877	15.7626	7.21234	1.66112	-19.8907	6.55748	-40.9948	-14.547	18.901	19.3497	-8.20124	-7.75137	23.6995	-8.84836	27.6051	24.0605	-27.4826	45.9763	56.4373	13.9008	9.36678	10.8355	8.30724	-15.2179	11.26	13.7416	8.22693	7.71609	0.209288	-15.2933	4.20817	0.714467	-8.77455	7.74129	4.26185	38.7879	7.31917	16.8557	8.39801	-15.0539	-37.5003	6.05965	9.62539	-4.80237	23.7759	-25.6391
247	14.2615	32.7177	19.168	-2.38787	1.05067	30.484	7.91207	4.3352	-27.2461	7.16809	9.57813	18.9844	24.3872	47.7865	9.18283	17.5764	11.9674	17.3562	4.74322	46.1284	26.5121	42.8946	13.2763	-15.3427	22.0379	7.41851	10.7992	24.1802	9.56197	19.9447	50.3286	-11.2861	31.1009	49.4895	13.8806	14.274	7.66995	31.0686	-7.52957	44.8756	44.2839	59.6962	61.1124	43.5324	23.9569	23.3857	41.8193	12.2576	0.701007
248	10.4422	40.0403	41.6389	11.2373	-8.16409	24.4352	26.0345	8.63416	32.2347	-20.1646	5.43669	-12.9613	15.6417	18.2453	9.84963	19.4549	23.0612	-13.3314	-4.72269	13.8869	48.4978	55.1099	54.7233	19.3382	23.9546	43.5724	1.1919	-17.1873	3.43546	-2.94002	6.68629	46.3145	-12.0555	60.5762	-4.78975	-2.15369	29.4845	0.124394	0.76685	-10.5885	-2.94191	-3.29269	12.3588	-17.9876	37.6687	1.32703	-13.0118	25.6515	5.3176
249	8.30286	16.8557	31.3999	31.9349	20.4612	-0.0210192	33.4879	1.98814	1.48023	22.9638	25.4389	30.906	48.3653	22.8166	-2.74001	41.6959	44.1242	30.5453	29.9594	6.36638	26.7664	32.1599	27.5468	49.9275	15.302	34.6705	45.0333	32.3903	31.7421	54.0888	28.4304	32.7672	55.0995	38.4272	37.7509	2.07054	14.3865	2.6986	21.0076	7.31336	23.6161	15.9161	24.2137	9.50881	-10.198	-12.5983	-8.34323	18.9102	41.1626
250	9.81567	-17.463	41.2503	22.9548	23.651	5.33908	22.0184	15.6893	-13.6479	15.0063	20.6521	10.2898	-11.0805	9.54097	1.15439	-11.24	3.35788	2.94814	-0.468731	10.1068	-2.32482	6.23659	7.79121	41.3392	21.8809	20.4163	43.9457	26.4691	57.9872	29.5	27.0076	16.5104	53.0086	16.5022	1.99184	13.4776	-24.0402	3.43839	-25.0859	-15.613	30.8571	20.3251	10.791	-22.745	14.7176	-11.8212	-13.3607	-8.90123	7.55806
251	3.76112	20.4312	-11.9024	27.7595	32.4173	-6.9289	4.72035	40.3653	7.00616	14.6424	16.2742	-9.09825	17.5252	22.1441	8.75872	27.3691	-9.02463	23.5775	-10.8241	4.77008	22.3604	19.9469	25.5298	36.1091	-38.315	13.2575	-12.1731	22.393	38.9564	5.51696	-7.92507	-8.36956	25.1836	-6.26567	-9.71667	14.8305	9.37595	-12.0804	8.46227	5.00373	9.54392	-6.91641	9.62262	-12.8391	35.6992	-8.76291	29.7753	-8.68644	36.8525
252	9.03976	20.6102	-2.82871	24.7223	-34.7363	-1.20425	57.3181	29.8309	21.3347	21.8291	23.3145	19.791	21.259	46.7182	19.169	17.6117	11.0465	9.4735	26.8932	23.3055	16.7108	38.1093	30.5013	44.8871	22.2669	31.6411	47.0099	22.3735	-17.2675	18.087	8.43739	26.7839	52.1269	-18.5334	-12.1965	-7.86213	-8.52999	6.80006	-11.8713	-26.5439	24.7824	11.1083	-9.56605	8.75946	-20.9145	-6.58789	-15.2601	23.0688	15.3996
253	-2.17669	52.3942	-1.04314	-22.4892	-63.9435	3.59433	40.124	0.6458	5.16031	29.6671	16.1667	8.65936	44.1454	24.6247	26.0975	29.5643	-0.974806	37.4804	9.93055	-0.624706	10.8152	36.2504	56.6813	21.1082	27.5312	34.9507	5.367	-2.21991	1.19069	5.59888	13.0049	36.4092	12.8118	28.213	31.6133	14.013	5.41217	-34.189	12.2101	-5.39033	2.00964	-38.5892	13.8131	25.2166	17.622	5.02927	7.43891	7.85081	17.2656
254	8.41921	13.8127	25.2014	13.585	22.9639	5.33822	0.707838	23.073	-9.56592	25.7908	-1.85655	-15.5078	4.83736	-20.8213	33.5165	13.8509	30.1821	18.5102	26.8355	15.1578	-0.522574	22.7945	-3.8909	16.4214	-11.2683	9.03985	38.3462	-2.34941	9.95356	22.255	49.5552	4.8541	15.1519	-24.5514	39.7447	-1.96005	-15.6654	-15.3713	20.9225	5.21613	-6.49058	-10.1972	22.0963	2.38985	6.68379	-1.02202	-5.72722	3.56801	-0.135942
255	2.03999	22.39	30.7326	21.0679	-5.60352	-0.281278	-6.96528	-23.655	13.6501	3.94997	14.2453	-39.4637	14.8237	-3.89261	-2.61201	24.6659	32.9414	-14.785	-0.512802	6.75803	1.02805	-18.7024	0.567175	37.837	16.1076	44.3792	27.6523	45.9271	0.204154	32.4837	13.7662	15.0519	44.3412	-19.3657	19.9318	-8.76613	5.54087	34.8529	-4.82928	-5.50563	44.824	-6.83974	38.5033	26.8531	-5.78958	5.57512	-14.0522	0.328388	36.7175
256	28.1188	34.7349	40.3449	13.948	3.54469	5.13523	1.71909	7.29659	10.8681	17.4332	39.9921	64.545	19.0922	29.6334	25.1689	13.6988	10.2233	3.74254	-7.7431	61.766	34.2704	15.77	42.2653	42.7562	17.2431	21.7261	16.2055	-0.318944	-30.8464	4.62313	37.0898	18.5538	25.0155	22.4747	21.9322	42.388	11.8423	37.2951	43.7471	38.1984	25.6488	-23.9008	31.5495	10.9997	24.4506	13.9018	10.3542	1.80733	-4.73793
257	48.3521	30.2669	50.1677	37.0536	-6.07506	43.7823	-1.37533	16.4526	33.2666	6.06579	20.8507	18.6216	-2.62111	6.12193	6.85126	3.56711	33.2697	-10.0409	-1.36392	27.3	23.9516	6.59109	39.2187	72.8348	61.4397	14.0337	-17.383	-1.81017	28.753	41.3066	21.8509	42.3864	45.9134	34.4321	26.9433	-17.5528	19.9441	10.4342	45.9185	19.397	5.86995	24.3382	19.802	-25.7386	20.7174	26.1698	-1.38034	-2.93319	17.5121
258	28.5633	13.1275	16.6909	20.2532	-8.18528	0.376018	25.9367	-16.5028	7.05797	8.61866	17.1797	-36.2586	-21.696	-10.1327	23.4317	-23.0025	9.5647	14.1336	-7.29535	3.27746	-3.14752	13.4299	10.0099	10.5927	-8.82157	13.7673	6.35939	11.9547	3.55385	13.1568	12.7637	-14.6253	3.98997	30.6093	10.2335	20.8624	5.49612	-18.8655	-13.2218	-19.5728	-30.9187	42.7411	12.4065	47.0772	6.75401	-12.5636	-5.87488	7.81955	-15.4795
259	13.9793	-4.63517	-15.2544	18.7136	-11.4647	3.9347	7.32785	26.7157	27.0994	-12.5229	24.8501	30.218	11.5821	-2.05895	0.826704	-1.85557	-8.77017	28.4632	13.6928	6.9185	6.1405	11.3589	33.5739	-24.2144	17.9941	23.1995	22.402	33.6018	54.799	14.9937	16.186	-12.6237	33.5646	27.7509	3.93561	2.11883	24.3007	0.48126	27.6609	3.83971	16.0177	1.19533	-3.62744	43.5496	27.7266	11.9037	-1.91871	4.25923	-0.381
260	22.0082	18.8357	17.653	8.45929	30.2547	44.0395	64.8129	5.575	31.3262	-5.93429	-8.20622	57.5105	-2.78393	12.9099	52.5923	35.2634	2.92319	17.5717	39.2095	17.8359	-0.548585	9.05613	2.65021	5.23384	8.80716	15.3704	53.9237	5.46697	14.0011	19.5259	32.0416	36.5487	-15.9529	43.5371	30.0193	42.4939	34.961	6.42068	19.8738	29.3204	20.7606	13.1951	32.624	-4.95251	29.4662	3.88014	-24.71	-21.3043	-4.90194
261	-17.1812	25.3141	32.8054	40.2923	-1.22493	15.254	7.72868	6.19939	33.6665	-6.87048	22.5889	35.0446	18.4971	8.9459	-8.60856	13.8338	7.27319	-22.2904	-41.8565	17.5745	19.003	16.4291	40.853	42.2748	0.694761	43.1129	28.5295	29.9444	43.3582	48.7709	16.1827	3.59366	41.004	31.4136	-14.1768	12.2326	-1.35789	2.05155	2.46158	10.8721	26.2831	23.6952	-17.8917	-14.4776	1.93794	-6.64522	-16.2265	24.1937	10.6161
262	-1.46089	1.28573	-8.97413	20.7586	34.4843	30.2032	19.9145	42.6184	-10.6846	35.0046	21.6863	8.36071	53.028	34.6875	21.3395	32.9843	10.6217	46.2518	36.875	6.4908	29.0995	22.7012	54.2961	25.8841	33.4656	37.0405	0.608947	-12.8291	17.727	24.2771	41.8213	5.35995	17.8931	25.4206	41.9432	4.46082	11.9737	12.4816	1.98543	31.485	14.9803	25.472	17.9601	-2.55553	6.92588	13.404	-2.12042	-9.64771	17.8228
263	22.5629	-1.90633	16.6183	16.1364	4.64828	14.1544	16.6543	14.1484	12.6371	29.1201	26.5978	7.0704	9.53821	-1.999	11.4592	8.9129	6.36241	37.8079	15.2497	33.6876	28.1222	49.5534	28.9816	-5.59295	11.8299	4.25025	2.66848	20.0845	19.499	-10.088	22.3237	45.7342	1.14391	-20.4473	-17.0387	7.36967	17.778	-14.8137	5.59529	23.0049	-12.5849	-3.17348	15.2392	22.6531	38.0689	-33.5137	40.906	1.32764	-13.2481
264	0.238238	1.81219	38.3815	-10.0544	-13.4951	28.0595	42.609	24.1536	5.6937	3.22879	8.75916	-13.7151	20.8064	-8.67694	16.8353	40.3432	46.8469	6.34645	23.8422	10.3337	40.8214	17.3053	-28.2144	41.2624	37.7359	35.2061	15.6732	20.1371	18.5983	27.0569	24.5129	-7.03357	14.4177	-1.13337	18.3138	-23.2409	-21.7973	19.6446	48.0853	-9.47525	42.9629	-22.5997	20.837	16.2728	12.7083	18.1433	-2.42169	24.0131	2.44815
265	15.47	36.8252	25.1726	53.512	36.8436	56.168	-5.51515	15.7946	40.0976	33.3938	24.6835	28.967	47.2446	-8.48369	16.7825	-7.95655	7.2994	0.550588	8.79743	14.0399	33.2785	22.5134	5.74487	12.9733	-4.80118	30.4218	0.642589	6.86126	12.0783	41.294	22.5086	7.72232	27.9355	21.1483	7.36127	34.5745	11.7884	0.0029449	3.21878	11.436	12.6549	14.8757	8.09885	25.3243	-17.4474	20.7838	17.0184	3.25627	-11.502
266	12.8984	12.3413	15.7794	11.2122	9.63999	-6.93681	11.4814	12.8951	11.3044	-0.290841	22.1097	27.5061	-2.10133	18.2873	25.6721	10.0535	21.4315	8.80623	45.1781	20.5468	12.9128	15.2762	17.6372	-2.00412	23.3525	20.7072	28.0601	8.41126	20.7612	0.109853	33.4574	19.8041	-19.8499	-22.5047	19.8403	26.185	2.52972	-9.12568	-10.7806	-7.43517	0.910699	18.2575	-41.3948	26.9537	-2.69635	17.6548	-19.9925	32.3618	-7.28204
267	-12.8779	36.6984	-1.7306	11.8344	4.39358	5.94715	20.4945	24.0357	30.5711	-1.89986	16.6229	37.1395	31.6501	32.1542	11.6521	15.1439	40.6294	-3.89117	24.5824	39.0497	-1.48888	24.9666	38.4163	39.8603	24.2987	26.7317	43.1592	44.5813	19.9985	-3.58938	20.8179	32.2205	7.61855	26.012	6.40135	-14.2134	16.168	10.5454	11.9195	19.2901	14.6573	15.0217	-4.61674	-23.2581	-0.901684	-17.5478	13.8042	-4.84588	21.5025
268	22.2152	3.72103	-13.7762	49.7229	25.2185	-4.28925	34.1992	29.684	45.1653	79.6427	19.1163	24.5862	26.0525	16.5148	-7.02674	4.42796	30.8789	32.3261	17.7697	38.2094	-8.35453	37.0779	42.5066	41.9319	14.3536	32.7719	39.1868	45.5981	23.0064	20.4115	20.8135	-3.78752	16.6085	28.0014	5.39175	-1.22061	-2.83558	53.5467	-9.07315	9.30464	16.68	-7.94654	1.42489	7.79422	-0.838075	-2.47225	-3.10783	23.2549	34.6165
269	-11.141	7.31801	22.7726	-2.77765	25.6674	-16.8919	-16.4561	6.97509	2.40189	-9.17608	22.2414	34.6545	36.0633	-9.53243	-8.13244	-13.7366	33.6551	37.0428	20.4268	30.8067	35.183	13.5557	12.9249	34.2907	26.6534	19.013	24.3696	41.7233	12.0745	13.4231	45.7694	36.1135	10.4556	-10.2044	12.134	9.4709	12.8063	10.1404	51.4735	27.8057	23.137	5.46786	30.7983	-14.8717	21.4584	-7.21158	9.11883	-9.55055	22.7808
270	11.4945	17.795	-21.9021	-22.5971	22.7104	17.0205	6.33322	26.6487	16.9672	18.2886	-17.387	21.9407	26.2719	-22.3937	-31.0559	13.2856	18.6307	-13.0205	42.3324	7.68891	13.0494	-4.58604	22.7826	33.1554	0.532339	2.91357	47.2991	-27.3112	-5.91695	11.4817	-3.11516	5.29245	34.7046	2.12097	15.5422	-5.03211	-12.6018	16.8328	19.2722	10.7162	-7.83543	5.61769	3.07535	-8.4627	30.004	16.4749	-25.0495	-21.5697	-17.0852
271	11.272	-12.1746	27.3767	29.9253	40.4714	-1.98464	13.5566	4.09532	-6.36811	17.1657	-7.30289	11.2261	11.753	30.2773	23.7992	51.3189	3.83643	32.3517	51.8652	3.3764	33.8856	13.3929	10.8983	-23.598	10.904	24.4043	25.9032	5.40038	26.8965	60.3913	22.8849	29.3775	-5.13084	-21.6403	11.8496	8.33895	1.82768	11.3157	17.8036	12.2912	8.7784	19.2658	25.7533	7.24059	6.72842	3.21636	-0.295002	-23.8061	-4.31622
272	42.1864	2.59752	6.99579	13.3809	4.75332	19.1134	-11.5391	8.79631	17.12	18.432	27.7326	37.0221	2.30098	34.5692	16.8273	50.0755	-6.6859	-8.4565	-9.23585	-8.02385	26.18	-4.62404	12.5645	21.746	20.9207	49.0891	-1.74844	21.4084	7.5601	17.707	4.84958	27.9881	14.1231	29.2548	21.3837	-7.48977	2.63474	33.7576	-23.1208	1.00009	7.12042	19.2408	-14.6386	38.4828	27.6052	19.7291	11.8549	11.9828	21.1133
273	55.8859	15.3424	0.791038	18.2314	72.6639	36.0888	6.50586	28.9153	15.3176	20.7123	26.1	10.4807	10.8548	16.2222	14.5831	11.9377	-6.71359	-2.37077	19.9666	-19.7016	6.62504	11.9467	5.26361	33.576	9.8842	-6.81168	0.488668	-6.21468	26.0788	31.3693	-14.3431	23.942	13.2248	21.5054	8.78429	25.0617	-10.6622	26.6127	7.88693	18.1606	-1.5661	-13.2927	12.9808	47.2547	15.5293	15.8048	-0.918482	-3.64051	-15.3608
274	15.7834	11.3642	-24.0638	-21.5013	29.0521	12.5967	12.132	24.6583	-6.82396	20.6848	36.1849	17.6766	26.1602	35.6353	42.1025	36.5618	62.0135	-4.54218	37.8951	18.3252	-13.2514	8.16544	38.576	19.9806	8.37944	-11.2272	3.16098	-8.45596	21.9227	18.297	1.66719	23.0337	15.3968	22.7565	31.1136	30.4682	28.8206	-6.8291	11.5198	27.8675	-1.78597	41.5601	-5.09409	19.2515	18.5976	11.9441	9.29176	-3.35955	12.9909
275	36.542	4.08516	15.6271	-6.83266	-23.2938	6.2441	20.7806	-0.684103	-6.14946	32.384	7.91664	11.4486	16.9802	8.51108	-9.9585	15.5716	23.1016	8.63139	3.16149	-1.30858	12.2215	-5.24804	25.2828	13.8141	9.34608	6.87873	20.4122	8.94631	-2.51832	-3.98186	29.5558	28.0948	20.6351	-5.82339	2.71999	-3.73499	-3.18824	14.36	-3.08948	-7.53702	-0.98279	20.5739	7.13274	15.6936	10.2571	-10.1773	28.3911	24.9618	22.5353
276	9.71	41.2356	49.759	17.2797	53.798	10.3143	12.8282	13.3399	6.84992	24.3578	19.8639	20.3683	36.8714	3.37293	-13.1269	28.3721	4.87017	74.3673	22.8639	-2.64027	-13.1449	23.3501	-10.155	38.3399	38.8349	17.3302	2.82603	43.3222	-1.18058	24.3176	28.8168	26.3173	-12.1808	9.32243	51.8277	0.334772	-4.15607	2.35502	-3.13126	-10.615	16.9036	-28.5747	24.9499	20.4774	17.0084	23.5426	1.08048	3.62177	-9.83285
277	30.092	28.7382	40.3757	32.0039	20.6231	-0.766259	7.83532	37.4282	40.0128	41.5887	38.1562	25.7156	-3.73282	-7.18934	47.3464	27.8747	7.39568	2.90949	-19.5834	15.9168	37.4105	23.8978	25.3791	55.8547	34.3246	56.7891	21.2486	36.7031	20.1531	20.5989	42.0405	37.4784	0.912797	14.3437	-17.2282	-45.8028	-15.3798	47.0408	16.4597	-7.12303	3.29271	3.70761	1.12172	10.5351	7.94843	0.361585	-24.2248	-5.81076	16.6043
278	-14.1569	24.3814	22.9179	1.45238	24.9852	10.5169	15.047	-13.424	12.1043	37.6315	9.158	20.6841	8.21013	18.7358	32.2614	-45.2127	2.31349	35.8402	25.3679	-13.1039	-15.5746	6.95575	17.4875	-3.97937	18.5554	29.092	-2.36953	10.1707	10.7135	-5.74146	27.8061	-11.6437	12.9092	13.4646	-24.9766	18.5853	18.1504	-25.2815	20.2904	2.86588	21.4447	8.02754	-16.3858	19.2046	-9.20076	-4.6023	33.0006	14.6075	-14.781
279	-1.65062	37.881	45.4034	5.91595	26.4192	12.9134	34.3982	60.8741	14.3414	58.7999	27.2499	24.6916	10.1256	11.5515	4.96979	17.3807	-8.21544	30.1815	32.572	46.956	-32.6661	7.70602	15.0726	23.434	-4.20959	0.142206	25.4897	14.833	39.1727	20.509	15.8423	-0.827233	4.5008	-3.17346	20.1506	29.4733	28.7947	39.1151	-20.5648	-10.2449	4.07491	6.39533	-13.2835	7.03855	3.36214	-4.31276	-7.98552	11.3438	3.67591
280	-10.2357	10.4508	-11.8612	21.8276	-7.48209	40.2101	4.90372	15.5992	27.2971	31.9968	-2.30108	23.4035	15.1111	14.8212	27.5341	-2.74997	7.96918	34.6916	5.41778	27.1471	24.8801	1.61674	30.3572	8.10165	-6.14993	8.60257	14.3593	27.1198	-15.1149	36.6547	4.42873	-11.7927	3.99042	22.7777	-5.42992	17.3671	-0.831145	45.9749	31.7862	-18.3978	15.4226	9.24819	-8.92138	-3.08658	23.7534	30.5979	10.4475	-14.6986	-40.8395
281	26.8047	19.4818	3.15828	24.8336	41.5083	15.1828	31.8566	-0.469975	29.2037	25.877	9.55041	22.2241	48.8984	-21.4272	60.2478	25.9234	-21.4001	-0.722788	17.9559	-15.3648	8.3158	-23.0024	45.6807	13.3653	-5.94855	-10.2609	49.4285	-0.880719	57.8122	13.507	16.2036	10.9023	-18.3969	-8.69445	10.0105	33.7177	23.4271	0.138336	-1.14771	-52.4314	17.2868	12.0078	36.7313	22.4567	11.185	12.9153	2.64847	-8.61629	6.12181
282	-0.825334	39.7709	25.3586	19.9371	69.5066	-22.9324	-2.38048	40.1627	37.6974	52.2234	21.7408	31.2498	35.7509	17.2436	6.72836	21.2053	27.6746	-3.86363	-13.4089	0.0385077	-10.521	-2.08723	30.3401	26.7611	17.1761	19.5853	3.98888	15.387	7.78019	13.1686	-10.4476	29.932	-4.69254	20.679	27.0473	-0.587698	19.7744	14.1336	-12.5093	-27.1543	5.19862	-3.44976	-2.0994	40.2498	10.5985	-13.0534	-18.7052	-4.35708	-4.00832
283	-5.23321	32.1932	12.6178	16.0402	15.4609	36.8802	20.2981	4.71474	26.1307	24.5457	-20.0398	17.3744	-2.21125	56.203	25.6175	-7.96736	22.4485	-1.13468	22.2835	5.70295	9.12395	-49.4532	29.9716	45.3987	19.8282	-5.73966	28.6953	-0.866836	-15.4256	-17.9809	13.4675	5.91962	11.3758	-6.16414	-11.6995	-5.23023	30.2437	12.7222	1.20605	-2.30494	-5.81085	16.689	-10.8055	14.7055	-9.77737	35.7456	16.2749	-11.1897	11.3523
284	-7.99956	2.39557	5.78362	22.1643	15.5379	36.9048	25.2647	11.618	15.965	34.3055	15.64	31.9685	-22.7086	0.608624	49.9205	-20.7727	0.529132	21.8263	16.1192	2.40766	28.6922	-0.0270845	-26.7498	25.5242	25.7952	55.0634	33.3292	38.5926	31.8541	51.1139	25.3723	22.6295	-4.11417	10.1413	25.3966	13.6517	15.9069	10.1625	9.41879	12.676	-16.0657	-3.80583	4.45572	15.7191	-10.0152	20.2527	-31.4764	11.7971	18.074
285	10.7198	34.1645	24.5915	17.0007	7.39251	42.7674	25.1254	17.4669	30.7925	30.1022	61.3965	13.6758	32.9407	12.1912	21.428	31.6515	23.8622	39.0604	24.2468	-5.57838	19.5855	31.7389	32.8823	28.0162	-0.858845	6.25768	14.3663	-0.532538	34.5618	36.6498	42.7321	5.80905	7.8813	10.9493	11.0138	-9.92494	5.1338	16.1905	30.2456	10.2998	9.35356	3.40737	-7.53823	28.5172	24.5743	-13.3665	10.6953	5.76018	0.828653
286	-0.526096	5.00863	-7.4541	16.0853	19.6272	60.172	66.7192	21.2694	-16.1772	34.379	54.9383	31.501	81.0673	41.6367	49.2097	62.7862	50.3665	9.95049	-1.46142	29.1302	23.7258	18.3253	40.9288	0.536333	13.1479	5.76366	26.3835	0.00716673	5.6353	7.26759	14.9041	12.5447	30.1895	41.8382	-0.508682	3.1486	4.81	11.4751	3.14472	-6.18166	-28.5044	22.1772	39.8627	25.5517	6.24496	17.9416	1.64236	28.3464	-0.94559
287	31.3096	11.0209	24.7307	26.4382	31.1438	3.84768	14.5492	26.2485	23.946	40.641	13.3337	2.02426	4.71289	-20.6011	29.0827	-11.2357	21.4437	22.1209	-12.2037	33.4693	25.1401	12.8089	38.4757	25.1406	6.80355	14.4647	12.1241	-9.21851	23.4376	55.0921	9.74518	28.3969	33.0473	24.6961	39.3441	15.9911	29.6371	26.282	20.9264	1.57013	37.213	7.85565	-23.502	-6.86035	42.7815	-3.57711	30.0646	22.7062	-1.65175
288	37.0778	15.5989	6.11863	38.6364	-3.84741	18.6673	23.1801	31.6913	4.20104	18.7089	22.2152	39.72	11.2235	12.7253	9.22573	23.7249	-1.77721	-11.2805	3.2155	11.7102	12.2041	39.6972	-2.81039	1.68151	5.17297	5.66411	24.1551	11.6457	16.1367	21.6279	47.1194	23.6114	17.1041	18.5972	-18.9085	-0.413118	4.08343	-2.41893	-42.9195	5.58151	9.08408	14.5889	13.0957	10.6045	-3.88402	-5.3703	5.14636	25.6655	-19.812
289	27.0449	12.7315	39.4096	-1.92154	25.7385	13.39	27.0324	4.66591	21.2911	6.9072	6.51471	-2.88626	39.7046	19.2869	18.8609	41.4269	13.985	30.5352	29.0781	19.6132	4.141	72.6617	44.1754	25.6823	34.1828	58.6768	15.1647	29.6465	28.1228	11.5936	41.0591	20.5197	32.9754	14.4264	16.8734	-9.68375	29.7553	14.1907	28.6229	17.0521	23.4783	-6.09777	-25.6761	10.7432	11.161	19.5772	3.99221	23.406	24.8193
290	8.61698	10.0683	-10.4902	36.9413	5.36311	22.7756	9.17867	59.5726	38.9578	3.33419	29.7021	25.0619	49.4139	19.7581	13.0948	12.4244	22.7473	11.0635	28.3737	10.6777	40.9762	12.2693	44.5574	35.8408	27.1199	16.395	30.6664	22.9343	5.19937	27.4618	44.7218	-19.02	53.2364	-18.5085	9.74577	-8.00056	-6.74714	9.50624	1.76018	30.0149	5.2706	23.5279	11.7869	0.0479425	-7.68848	-1.42227	-0.152867	0.119781	3.39627
291	-0.516626	45.1076	47.7223	36.3272	45.9227	17.5094	32.0868	53.6553	50.2156	48.7673	30.3109	-0.153302	38.3751	25.8959	27.4096	33.9164	23.4167	12.9107	-0.601066	36.8812	46.358	11.8296	50.2963	-0.241515	41.2164	27.6702	18.1205	43.567	46.0107	51.4516	-0.109967	36.3262	22.7606	31.193	-6.37554	35.0549	10.4845	26.9136	-0.657316	-4.22805	14.2014	5.63186	-2.93672	9.49573	1.92994	50.3657	-6.19618	-11.756	7.68699
292	11.4773	31.5256	3.56597	7.59707	26.6192	40.6327	34.6362	13.63	36.6144	18.5884	60.5521	35.5056	24.449	21.3815	25.3033	24.2144	44.1148	26.0044	29.8837	44.7517	54.6089	40.4552	12.2909	78.1159	62.9302	50.734	57.5274	31.31	46.0827	70.8453	65.5979	31.3407	50.0739	-1.20293	-0.488676	39.2164	1.91251	-9.40052	20.2783	-0.0513393	58.6106	31.265	19.9116	-24.4495	30.1825	21.8073	6.42566	32.0372	-5.35704
293	-28.2403	4.23813	41.7165	-6.80539	37.673	33.152	9.63161	-6.88788	30.5941	27.0773	-13.438	11.0488	-18.4622	0.0289221	28.5226	2.01896	15.5183	4.0208	0.526896	16.0363	23.5493	30.0663	-25.4126	39.1127	1.64241	20.1767	28.7157	20.2594	21.8083	22.3624	-5.07815	26.4867	2.05713	31.6329	5.21483	17.8026	-4.60356	-9.00396	-34.3978	-0.785438	-8.16699	-8.54178	37.09	-6.27208	0.372855	57.0242	31.6825	10.3474	-0.980652
294	15.7909	8.28598	3.77192	14.2484	-8.28408	4.17491	8.62515	19.0671	27.5012	-18.0727	14.3459	11.7574	-31.838	-27.4402	3.95126	28.3367	3.71636	-8.90938	20.46	9.82441	30.1844	-22.4597	15.8924	1.24111	19.5868	39.9297	15.2702	-25.3915	24.9454	57.2809	42.6154	-35.0507	7.28289	-1.38361	22.9505	-10.7146	9.62132	9.95855	28.2977	25.6391	17.9826	17.3292	-22.3212	39.0317	1.38848	-6.25085	20.1143	32.484	1.85879
295	-16.5437	4.27501	-28.9143	-18.1128	37.6801	0.464573	37.2398	-14.994	9.76373	-14.4879	-10.7486	6.98186	16.7037	5.41638	45.1202	35.8153	-21.4982	4.17969	0.849534	-11.4893	-6.83624	-2.19122	12.4459	16.0755	11.6975	19.3122	16.9198	8.5202	24.1142	2.70184	16.2832	-0.141369	-6.57168	0.992236	-2.44875	0.1053	-1.34533	8.19934	2.74018	16.2772	-28.1897	28.3405	-13.1324	-11.6082	49.9138	-27.5665	-42.0484	5.46795	0.98333
296	10.318	22.9046	23.4891	21.0709	20.6505	16.2284	-3.19583	22.3782	15.9509	51.5219	-1.90841	61.6602	16.2282	-12.2049	-6.63873	17.927	20.4924	14.0576	11.623	26.1883	15.7538	35.3197	-14.1139	72.4532	37.0212	19.5901	42.1602	22.7311	52.3038	11.8779	53.4537	29.0312	29.6107	40.1918	78.7754	9.36117	12.9493	21.5397	17.1329	9.72877	-13.6729	13.9287	-2.4667	5.14064	20.7514	-26.6348	15.9826	-4.39685	-1.77249
297	-17.252	-1.75968	-28.2732	-26.7932	46.6807	11.1487	33.6104	11.066	61.516	11.9598	17.3978	32.8301	27.257	27.6782	49.094	47.5045	-2.09017	34.3102	46.7058	-19.9034	36.4827	36.8645	42.242	41.6155	63.9851	13.351	57.7134	55.0722	29.4281	38.7811	36.1314	40.4791	50.8245	8.16767	-1.49091	19.8488	0.187115	36.524	63.86	3.19519	13.5296	22.8639	10.198	12.532	2.86646	-3.79872	-21.463	-4.12653	16.2113
298	-52.2036	21.3605	16.9208	8.47647	21.0279	9.57533	7.11814	30.6566	-14.809	17.7207	9.24615	7.76731	2.28447	-0.202825	-3.69429	21.8102	19.3107	-4.19276	33.3002	18.7892	37.2746	42.7565	28.235	21.7103	33.1824	-7.34839	7.11794	9.58136	16.0425	46.5012	48.9578	22.4123	45.865	-1.68432	27.7652	4.21329	30.6603	28.1061	57.5513	7.99601	32.4401	-35.1158	-16.6718	8.77225	-9.78312	14.6619	-0.892187	11.5545	-2.99746
299	-2.57686	10.4206	-8.62679	16.3058	24.2182	16.112	1.98581	14.8403	11.6764	3.49326	30.2918	-15.9278	24.8351	-5.70453	-1.17835	1.74498	-20.2913	21.9581	-11.6413	12.4368	4.09078	-19.96	2.89743	2.74097	43.5702	25.3863	20.1889	24.9781	10.7558	22.522	20.2776	15.0215	2.75458	9.69531	-1.80858	11.8962	12.5927	-3.4834	-20.3598	31.3617	7.07697	16.7863	43.4901	20.1893	6.88375	27.605	3.2611	28.9449	45.6257
300	30.0213	49.4189	48.8098	41.1938	46.5713	65.9427	23.3077	33.6668	42.0203	41.368	22.7103	14.0474	37.3796	-9.2933	1.0291	15.347	12.6605	-13.0301	22.2754	21.5768	6.87466	-3.83104	0.45992	-24.2523	22.0325	7.31438	-2.40641	26.8701	24.1444	21.4164	27.6863	3.95428	21.2204	75.4848	-1.25221	7.00937	42.2697	12.5287	37.7869	15.0443	19.3007	29.5566	18.8121	8.06696	11.3217	-24.4239	3.8306	33.085	20.3396
301	9.43435	14.0232	-20.3966	14.1744	-23.2633	22.2906	7.83581	17.3727	10.9017	7.42249	13.9355	15.4409	-26.0608	-2.57	17.9138	5.39096	-8.13845	5.32584	10.7843	-27.7633	-17.3164	-1.87485	25.5616	18.9934	41.4206	41.8435	9.26245	22.6775	29.0893	-17.502	-13.0962	-3.69302	22.7079	-11.8934	-6.49626	21.8995	16.294	5.68748	23.0806	1.47336	-22.1341	3.25895	36.6525	-11.9533	20.4422	7.83882	-1.76269	49.6375	28.0401
302	36.9577	3.7591	29.5496	40.3284	60.0956	14.8516	31.5956	27.3278	-3.95131	-14.2425	22.4544	20.1397	-6.18633	15.4756	21.126	22.7649	-27.6076	23.0086	53.614	16.2081	14.7913	2.36375	-1.07429	18.4774	8.01885	23.5504	23.0723	15.5844	45.0875	35.5817	18.067	25.544	25.0127	79.4732	15.9263	-2.62793	-5.18925	-13.7576	-29.3321	19.0872	13.5004	-21.0917	9.31105	17.7087	7.1019	-0.509288	-15.1242	2.25709	-10.3647
303	47.6059	28.3399	-2.94314	-4.24432	26.4367	23.0999	15.7448	24.3714	-7.01997	-29.4299	-16.8582	55.6953	12.2308	48.7479	3.24701	50.7282	-3.8084	0.637414	24.0661	53.4773	18.8716	22.2492	25.6104	63.9554	58.2847	53.5985	31.8971	14.1809	13.4503	45.7058	47.9477	25.1763	29.3923	15.5957	-0.21255	-0.0322512	14.1371	-17.7041	2.44479	-29.4158	25.7145	2.83645	-17.0496	31.0568	3.15629	-11.7507	7.33649	18.4182	-8.50485
304	19.1188	19.5265	31.9284	38.3242	12.7143	6.09899	30.4781	6.85207	44.2212	23.5853	6.94468	7.29967	-5.34943	28.9972	12.34	21.6792	22.0149	8.34739	-3.32298	36.0037	42.3277	10.6494	17.9688	19.2864	40.6022	12.9164	18.2294	19.5411	33.8521	37.1625	21.4724	15.7821	17.0917	18.4014	-8.28842	0.0223933	5.33401	-4.35353	25.9603	8.27551	3.59216	1.91075	-25.7687	-0.446139	-21.1211	21.2063	-5.46347	6.86945	8.20557
305	18.1567	45.4025	16.6444	12.8825	22.1171	8.34871	11.5774	12.8036	-9.97242	28.2495	7.46981	-6.31133	3.90649	19.1233	-24.6605	16.5552	12.7708	16.9865	15.2025	0.418981	-13.3639	-9.14584	7.07329	7.29371	-7.48441	25.7391	12.9644	-10.8084	30.4209	-7.34748	34.8865	25.123	-27.6379	23.6039	7.84861	0.0962961	15.347	-10.3992	16.8579	20.1183	-6.61807	-5.35086	15.9198	9.19394	3.47176	-9.25	-15.9618	-5.67314	21.6194
306	4.48498	41.0084	19.5292	13.047	28.562	-7.92542	32.5843	4.09148	-0.403554	10.0988	19.5988	8.09666	-0.407336	9.08645	-2.42164	8.06853	13.5571	23.0442	-9.4699	-12.9854	55.498	20.9804	20.462	-13.057	2.42349	14.9036	21.3836	4.8632	-11.6568	3.82347	-3.69585	-20.2146	-9.73253	1.75014	-28.7659	12.7194	18.2059	26.6938	-18.8164	-19.3248	3.16863	52.6644	-10.8375	6.66272	4.16579	12.6713	3.17998	23.6914	10.2061
307	25.6609	29.1807	49.6927	5.19646	15.6923	8.18044	-5.33949	-1.86723	-14.4024	6.05455	10.504	22.9461	13.3812	10.809	24.2298	11.6438	33.0513	5.45231	-24.1527	37.2361	-3.38102	-25.0037	34.3682	14.735	26.0969	23.4541	-3.1932	38.1552	22.4998	5.84083	15.1784	-22.4871	7.84446	8.1733	22.5	0.824683	9.1476	5.46888	-5.21086	22.1085	-40.573	31.7454	31.0637	10.3821	7.7011	-1.97929	-8.65847	1.6635	3.98722
308	71.0497	-5.30734	50.3161	51.9193	39.5029	26.0673	41.6119	28.1372	90.6438	37.1312	44.6	51.0505	24.4831	32.8977	57.2949	18.6748	19.038	70.3848	30.7157	59.0307	68.3305	49.6155	55.8861	55.1427	52.3859	37.616	35.8336	20.0391	18.2331	9.41607	31.5885	22.7509	7.90388	28.0478	-18.8167	-2.68899	-20.5687	-26.4552	33.652	3.75358	0.849903	-31.0583	-3.97065	29.1135	-2.80536	23.2733	11.3502	-2.57439	-29.4998
309	-9.43037	7.16605	36.7532	18.3304	7.89789	19.456	20.004	58.5424	12.0713	-37.4097	2.09963	26.5995	-16.9099	40.5711	46.0428	36.5055	-0.0408832	5.4039	22.8402	38.2678	-6.31289	13.0982	15.5014	40.8969	3.28493	46.6657	36.0394	29.4061	7.76654	52.1207	42.4688	20.8113	55.1483	-1.52005	38.8069	-7.87068	31.4474	-20.2386	26.0718	22.3789	-3.31726	-16.016	-4.71726	12.5792	-7.12601	21.1671	-4.54086	17.7501	7.04062
310	27.0479	28.4363	13.8298	-7.77188	24.6317	12.0408	-2.54458	-4.12426	1.30222	45.7346	15.1731	-2.38195	10.0697	-7.47233	-3.00764	-0.536154	19.9422	8.42756	12.9202	38.4196	-14.0738	-25.56	-9.03896	15.4893	-5.97517	13.5676	-26.8823	6.67481	30.2394	15.8113	-9.60966	20.9766	18.57	46.1701	12.7776	41.3921	21.0134	7.64128	18.2762	19.9178	4.56553	7.2201	10.881	27.5478	7.2211	23.9	-15.4148	14.2758	6.97229
311	10.2914	-20.3036	-16.9036	5.49103	32.8806	-7.73467	34.6449	49.0196	12.3896	30.7547	5.11523	21.4712	-1.17701	17.1703	-15.4866	17.8525	-2.8122	28.5193	-3.15258	3.17193	-30.5068	42.8114	-9.87338	25.4391	2.74912	23.0567	-2.63784	11.6655	13.9671	27.2672	-11.4342	-27.1367	4.15982	32.4554	30.7505	30.0453	50.3399	19.6345	12.9294	40.2248	6.52076	14.8177	13.1158	43.4151	1.71597	18.0184	39.323	-5.37053	-4.06155
312	-2.45044	12.9428	1.33296	21.7198	14.1036	45.4845	19.8623	33.2373	29.6097	20.9793	31.3463	11.7109	15.0733	-8.56674	12.7911	17.147	10.501	7.85329	25.2042	42.5534	2.90125	25.2479	36.5936	30.9383	13.2824	24.6258	21.9687	16.3112	15.6537	8.99625	10.3389	9.68195	10.0254	15.3694	9.71428	-3.93987	-0.592937	14.7551	5.10466	33.4558	-13.1915	0.163165	23.5199	15.8785	8.23963	13.603	31.9691	27.3377	2.70941
313	7.9238	41.3932	0.859622	23.3225	8.78223	4.23902	3.69252	6.14299	21.5907	5.03539	-24.5228	-10.0836	9.35309	32.7871	3.21855	15.6477	24.0746	42.4994	84.9223	40.343	1.76195	46.1791	-10.4053	30.0088	32.4215	-4.16703	19.2433	26.6524	-1.93921	18.4684	8.87537	27.2818	13.6879	13.0934	12.499	20.9046	22.3103	26.716	-11.8778	3.52886	7.93592	41.3439	-9.24731	41.1622	7.57298	23.9847	22.398	-8.18762	0.228531
314	16.6755	52.2828	9.88052	-27.532	8.04565	5.61363	5.17145	7.71938	27.2578	-5.21382	24.3049	15.8141	15.314	45.8044	-14.7144	14.7578	-1.77891	51.6757	24.1221	15.5599	28.9897	48.4116	18.8258	11.2327	5.63251	15.0254	26.4117	45.7915	11.1654	15.5336	13.8963	12.2539	-5.39346	19.9545	21.2984	20.6384	4.97477	1.3077	0.637851	37.9654	25.2904	5.6137	-6.06468	19.2555	10.5748	7.8933	-11.7883	-22.4702	-9.15148
315	31.3029	-3.172	-6.65512	7.85317	45.3534	4.84611	8.33103	24.8086	32.2795	2.74343	10.2009	7.65226	12.098	-16.462	35.9728	17.4027	4.82803	-10.7509	14.6665	-4.91998	18.4903	-7.10233	17.3024	23.705	16.1056	10.5046	-14.0976	14.2991	14.6954	-24.9085	12.4878	13.8844	18.2819	-5.31976	40.0802	-22.518	-3.11415	12.2919	16.7008	-11.8872	-5.47207	7.94689	-0.630232	10.7966	2.22824	-17.3356	-23.8941	19.5524	-5.99524
316	50.0991	29.8385	26.5659	24.2806	-0.0170084	38.6734	24.3511	9.0166	23.6703	39.3115	15.9407	18.5582	14.1642	35.7583	18.341	-1.08751	35.473	21.0226	16.5619	8.09061	25.6092	18.1178	3.6169	42.1067	13.5874	24.0593	23.5229	2.97805	-5.57435	32.8658	-33.7013	-7.27507	-4.85535	28.5581	1.96595	12.3684	7.76593	12.1586	-4.45288	40.9318	-2.6873	0.690692	17.0659	2.43854	-3.19064	2.17836	-40.4537	-19.0868	6.27977
317	44.93	34.7014	-7.52641	-15.754	13.0192	32.7938	8.5692	10.346	10.1247	-10.0951	-11.3131	15.4711	-8.74204	-17.9531	-3.16151	17.6329	9.43024	-14.7693	-9.96518	-5.15804	10.6526	5.46697	25.2851	38.1072	46.9334	4.76372	-1.40165	4.43692	-14.7196	23.1284	25.9811	31.8386	34.7009	24.5676	59.4397	8.3168	-1.80103	-7.9142	-9.02175	2.87588	-19.2217	10.6864	-10.4003	-4.48216	-2.55829	5.37041	15.3048	0.244045	0.189001
318	11.8089	15.1852	32.5588	6.92947	20.298	0.66478	54.03	25.394	5.7576	16.1206	-12.5163	21.8471	8.21153	1.57685	-30.0564	0.31215	0.682843	-6.94402	6.4321	-5.18888	24.1936	40.5797	3.96984	-1.63571	18.7633	38.1672	17.5762	8.99038	8.41038	32.8363	56.2682	26.7065	28.1514	23.6028	28.0614	-25.4729	26.0002	20.4806	7.96886	15.465	15.9688	-4.5189	19.0016	2.53026	-3.93232	4.61344	-23.8318	22.7315	-10.6961
319	5.23576	19.8965	8.54666	0.185701	46.8143	19.4329	16.0412	-12.3602	26.2293	42.8093	15.3805	16.9433	-4.50196	-4.95531	-8.41623	-2.88432	31.6407	20.1593	14.672	23.1786	25.6798	13.1759	37.6673	31.1544	-0.362432	4.11715	29.5935	26.0669	37.538	17.007	65.4744	64.9404	77.4055	31.8697	73.334	37.7984	45.2634	8.72891	30.1959	19.6646	40.1348	27.6076	37.083	15.5611	7.04271	-5.47236	-5.98329	-0.490273	-7.99249
320	-9.36694	5.34314	-3.95212	7.74652	5.43948	-2.87289	9.80876	14.4848	21.1556	-16.1794	26.4801	7.13425	40.7834	28.4271	-18.9343	-17.3008	6.32789	24.9518	7.57128	44.1859	30.7962	6.40214	26.004	2.60179	-43.8042	3.78606	38.3728	9.95591	38.5361	16.1132	-1.31258	7.25896	-13.172	-0.60569	13.9588	9.52123	10.0819	-6.35944	-5.8019	14.7544	-14.6908	8.86348	-24.583	-0.03033	5.52225	-9.92562	-12.3732	20.1791	-19.268
321	5.77789	51.3809	-13.0224	61.5672	-2.84966	-3.27271	34.2976	4.86169	37.4199	20.9719	43.518	5.05847	34.5936	22.123	-3.3528	29.1663	12.6805	-17.8101	-14.305	-13.8045	33.6917	24.184	39.6724	-17.8429	6.63846	17.1166	32.5916	12.0636	24.5332	13.0004	17.4653	14.9283	25.3894	17.8487	6.30692	14.7639	-5.78009	13.6749	15.1296	30.584	-3.9621	-9.50785	-27.0534	3.40134	21.8569	11.3131	15.7705	-14.771	-11.311
322	30.0016	34.6169	15.233	20.8491	44.4656	19.0829	28.7002	8.31797	-1.06353	-10.4449	14.1741	37.7937	-12.586	21.0345	-11.3444	-25.7227	-16.1005	-4.4776	6.14629	40.7706	-0.604394	-13.9786	-7.35192	-2.72437	13.9041	-22.4664	10.164	10.7953	11.4279	1.06178	15.6968	23.3332	-4.02919	4.6095	20.25	-27.1081	-5.4647	7.17997	40.8266	3.47489	15.1245	17.7763	-44.5701	17.0849	5.74222	-10.5989	45.0623	3.72512	35.3904
323	41.2884	8.78277	33.2611	22.723	22.1692	65.6001	-11.9843	35.4164	6.80278	21.1749	43.5331	27.8781	26.2101	47.5294	27.8365	29.1318	24.4158	28.6888	46.9515	36.204	26.4469	36.6807	15.9058	0.122717	38.3319	42.5339	39.729	45.9178	29.1009	97.2787	34.4516	27.6202	44.7849	6.94608	2.10449	9.26048	3.41453	-23.433	-7.28135	14.8697	17.0207	-41.8278	-11.6755	4.47813	36.6336	-23.2088	-37.0484	30.115	30.282
324	-11.5462	9.16861	-12.121	13.5843	38.2853	26.9825	20.6755	16.3649	7.05133	-15.2657	12.4144	0.092039	-22.2324	15.4408	25.1121	-7.21818	50.4502	21.1175	20.7842	35.4499	1.11525	36.7804	32.4455	-4.88913	8.7767	2.44318	-26.8895	28.7786	29.4483	40.1194	25.7921	31.4667	33.1432	10.8216	-0.497345	30.1862	8.87234	66.5609	14.2528	13.9478	10.6456	19.3471	19.052	40.7601	-0.527676	28.1879	12.9078	12.6313	23.3592
325	28.7676	10.4651	13.1528	0.829932	-39.5032	36.1536	25.7998	7.43562	6.06141	8.67655	31.2814	-10.124	-0.539314	-11.965	25.5993	17.1536	17.6982	13.2331	0.758704	15.2746	22.7813	-4.72105	24.7677	27.2477	35.7192	-17.8176	-12.3625	-1.91552	-2.47594	17.9562	23.3812	-6.20068	13.2107	12.6156	17.0145	22.4075	23.7949	1.17686	8.55398	0.926348	-4.70592	12.6579	20.0178	25.3739	14.727	-4.92305	-15.5756	6.76932	9.11236
326	32.9667	-17.3832	-18.4857	5.39425	12.257	26.103	12.9313	56.7422	40.5361	21.3121	31.0709	12.8122	10.5366	14.2434	45.9331	16.6058	16.2615	14.9005	1.52327	16.1293	55.719	22.2927	43.8506	19.393	12.92	18.4319	38.929	14.4114	4.87974	15.3341	9.77501	6.20254	43.6171	13.0188	25.4085	17.7862	34.1524	19.5072	-9.14864	-9.81494	-13.6656	18.6934	8.04317	39.3838	25.716	20.04	-0.643482	-5.33446	11.9678
327	13.8425	40.2606	40.6731	23.0798	9.48085	-9.12338	35.2668	-11.3483	36.0316	12.4062	2.77594	24.1409	-2.49859	3.85726	16.2088	33.5561	-8.10049	-9.76094	-10.4248	-13.0924	17.2369	-18.437	16.8863	40.2069	9.52504	1.84092	11.1548	24.4666	2.77699	10.0859	6.39372	44.7005	-4.99345	6.31188	20.6171	-3.07786	41.2273	-9.46731	0.838771	25.1456	-6.54671	5.76233	-3.92723	3.38467	-19.3014	45.0143	16.3325	-15.3471	19.9762
328	14.1742	-2.38485	1.05687	2.49917	52.9426	9.38748	3.83377	-16.7182	9.7322	-34.8154	21.6395	-5.90287	25.5579	2.02166	20.4887	35.9594	33.4338	10.9122	12.3949	11.8817	11.373	4.86899	35.3698	29.8755	36.3864	2.9026	14.4242	5.95105	27.4838	31.0224	-7.4331	-13.8826	36.674	-3.76344	14.8057	21.3812	2.96317	28.5514	-20.8536	38.7482	23.3563	-1.02848	5.5935	-2.77801	23.8576	21.4998	-27.8507	-15.1948	18.4685
329	11.7642	20.4662	22.1625	15.8525	0.536541	18.2149	-12.1132	9.55275	21.213	-10.133	15.515	-17.8428	12.7938	4.42437	28.0492	23.6684	12.2822	11.8904	-1.50633	6.09137	35.6839	8.27153	34.8542	8.4322	3.00556	20.5745	-1.86095	-2.30082	20.2556	25.8081	-3.64302	5.90231	12.4443	-10.0172	31.5186	-34.9485	34.5818	24.1093	2.63481	5.1582	19.6794	14.1991	-4.28273	-7.76622	5.74936	2.26369	6.77746	0.290331	9.80303
330	29.1042	20.6963	-22.7105	12.883	14.4773	1.0727	-11.3314	12.2652	2.86302	1.46138	46.0606	-6.33915	-4.73765	-0.135392	9.46794	29.0724	4.67816	10.2851	-4.10621	13.5035	-18.8853	10.7275	38.3419	4.95801	43.5759	34.1956	3.81734	-21.5593	40.0666	28.6946	17.3248	-12.0425	-0.407442	14.2298	2.87004	-15.4871	-7.8414	15.8068	27.4582	-19.8873	2.76989	29.4306	-18.9054	18.7615	16.4321	-6.89415	17.7834	-31.5357	-16.8509
331	19.0098	-1.68067	20.6251	6.92694	19.2253	1.52059	-4.18726	33.1021	37.3892	24.6739	13.9566	14.2376	-28.4827	-12.2044	26.073	25.3497	-3.37411	11.9019	8.17815	20.4546	41.7315	4.00928	11.2881	23.5682	15.8499	34.1333	25.4188	11.7063	7.99648	-2.71064	13.5852	-16.1159	-11.8136	32.4922	-26.1981	3.1156	3.4335	3.75563	3.08253	-18.5858	-27.2493	29.0924	16.4395	-4.20806	8.15017	2.51404	5.88406	-34.74	3.64241
332	-12.0948	17.581	-7.74353	9.9309	27.6047	-18.7217	0.950956	25.6231	-15.7048	10.9667	17.6377	8.30865	31.9797	-10.3496	17.3211	2.99185	35.6628	-21.6659	-19.9939	30.6782	14.3508	26.0241	23.6982	22.3731	-5.95094	-11.2739	8.40425	-17.9166	27.7643	22.4466	-16.8694	45.8163	8.50386	7.19298	-48.1155	32.5782	-2.72584	-23.0279	-5.32711	-9.62376	27.0819	-19.2093	6.5024	-9.78332	35.9344	-11.3451	11.379	14.1061	52.837
333	33.5889	17.9284	-1.74544	32.5672	23.867	22.1543	37.4291	9.69208	46.9436	28.1837	41.4129	23.6316	22.8402	30.0389	27.228	17.4081	25.5793	28.742	33.8968	36.0437	45.1831	20.3155	34.4412	28.5605	32.6738	31.7813	21.8834	41.9804	37.0728	22.1607	12.2445	16.3246	39.4012	26.4746	27.5451	19.6131	8.67883	6.74253	3.80457	33.8652	45.9246	28.9832	28.0412	47.0988	14.1564	-9.78598	12.2721	-0.669224	29.3903
334	25.4811	9.28302	26.0753	-39.1429	-18.3713	17.3907	33.1423	-2.11614	33.6159	11.3378	29.0499	19.7524	0.44578	11.1294	9.80387	13.4693	41.1258	2.77355	46.4132	-7.95589	1.66694	32.2819	47.8891	2.48899	33.0816	10.6673	16.2463	6.81862	26.385	43.9455	17.5004	24.05	1.59448	20.1339	-6.33078	16.2003	-3.27248	12.2509	-7.22879	3.28857	11.803	3.31529	-25.1745	22.3337	-1.1593	-20.6537	10.8512	16.3553	6.85941
335	22.4977	7.08643	-9.32777	0.254566	3.83388	-4.58946	23.9841	46.5549	36.1234	3.68919	-17.7474	-21.1862	-8.62685	0.930332	27.4857	12.0394	-2.40834	22.1425	52.6925	29.2412	16.789	15.336	7.88256	5.42872	1.97466	-4.47944	33.0666	12.6126	47.1594	27.7068	46.2551	8.80426	11.3546	-3.09402	12.4591	13.0139	14.5705	-25.8712	1.68956	11.2526	0.817814	3.38595	-7.04314	0.530406	-8.89268	-18.3128	29.2707	3.85745	-16.5518
336	9.41232	41.9481	-15.5179	-0.986102	13.5438	11.0723	11.5989	20.124	-2.35207	33.1704	-4.3083	-27.7879	1.73185	36.2507	46.7689	-17.7132	-8.19557	14.3219	-14.1602	55.3575	17.8757	-12.6056	-4.0863	31.4339	21.9551	29.4775	-14.9987	1.52625	11.0532	20.5819	6.11258	25.6454	13.1806	7.71797	14.2582	5.80129	40.3473	-22.104	-8.55164	16.0041	6.56299	11.1259	-14.3074	31.263	-15.1623	-6.58357	9.99975	-6.41277	-6.82038
337	62.0494	-8.36296	15.2111	9.77096	-20.6829	24.8497	23.3685	37.8738	-4.63395	8.84489	0.310738	35.7638	17.2046	-12.3672	6.04884	11.4531	-10.1542	-30.7729	13.5977	-2.04265	-8.69337	19.6459	1.97535	34.2955	38.6066	49.909	25.2032	30.4893	25.768	18.0396	12.3045	-8.43702	41.8156	-20.9375	7.30441	12.5417	2.77462	6.00361	33.2293	17.452	23.6719	-1.11014	22.1061	4.32082	-0.465183	-24.2518	-22.0383	1.17547	13.3901
338	39.9378	27.4268	45.9167	3.40691	1.89775	23.3894	-6.11854	7.37406	25.8675	50.3613	15.8557	25.3507	11.8466	-16.6571	-8.16014	30.3375	4.83587	9.33495	-27.1649	8.3357	1.83717	37.3395	33.8427	13.3468	19.852	21.3581	7.86527	36.3733	34.8827	27.3933	46.9051	39.4182	2.93259	-3.5519	8.96531	19.484	-7.99585	14.5256	12.049	-3.42599	25.1005	14.629	27.1593	-31.3088	5.22525	-1.239	-2.70097	-10.1612	16.381
339	-2.51015	15.8585	-1.77578	12.5867	22.9464	43.3035	15.6578	4.00966	28.3594	12.7069	4.05229	17.3959	8.73798	6.07837	6.41738	24.7552	10.0919	13.4278	43.7631	12.0977	40.4319	29.7658	13.0997	44.4336	12.7678	6.10248	11.4377	-6.22651	33.1103	28.4483	10.7874	14.1279	1.46997	-20.1865	39.1591	19.5067	-27.1436	3.20823	-7.43733	9.91968	-21.7208	-7.3582	-2.99264	-4.62416	1.74776	14.1229	27.5016	26.8838	-27.73
340	29.9675	47.5107	25.0467	13.575	6.09605	14.61	13.1165	-4.38424	-3.89183	36.5933	-6.92851	-2.45712	-21.9922	2.46586	1.91748	19.3628	-1.19802	8.23514	-3.3373	-21.9156	24.5006	19.9115	-6.68266	25.7183	45.1145	-3.49369	-4.10617	26.2771	25.6568	13.0329	-4.59442	8.77519	10.1419	-3.49421	1.86748	-4.773	-14.4154	-1.05964	4.29489	-6.35175	20.0005	8.35227	-21.2964	13.0546	-15.5942	-11.2428	36.1092	-11.538	-3.18412
341	14.916	48.2435	1.56584	7.88301	5.1954	32.5034	3.80699	29.1065	33.4025	-0.305251	10.9838	33.2699	27.5535	-16.1655	4.11345	2.39054	5.66609	10.9404	-13.7862	19.4864	10.7586	-1.96931	12.3029	10.5756	19.8491	22.1235	-2.60071	-2.32351	37.9557	12.237	15.5207	14.8071	-37.9035	15.3889	-1.31512	-19.0154	4.28829	-6.40397	-0.0916096	11.2254	-9.45274	33.8744	-23.7931	8.54487	-25.1112	32.2386	-4.40528	-4.04289	-8.67372
342	5.50639	22.9647	40.421	-5.12518	44.3265	6.77625	-2.77625	7.66923	43.113	5.55478	9.99476	-25.5669	6.87014	18.3055	18.7395	19.1724	2.60414	-3.96507	-6.53487	-10.1056	19.3232	4.75153	16.1796	-1.39235	-1.96428	0.464003	-0.107327	2.32166	22.7516	5.18231	9.6141	-23.9529	-35.5186	-4.08289	-3.64529	20.7942	22.2357	14.6791	-11.8748	13.5739	10.0249	-31.5209	8.93638	-1.60344	12.8603	-5.67265	18.7983	-5.72722	-18.2485
343	9.3203	-23.3204	24.4235	6.02314	-22.977	8.22322	-14.177	12.313	19.7817	28.2252	14.6465	-17.9556	7.42175	17.2214	-15.5789	-9.97929	-5.9291	21.1006	19.1103	8.09976	7.06941	19.0202	-4.04807	13.8656	7.7611	39.6392	-17.4997	44.3445	43.1728	48.9857	48.7838	49.5668	19.3356	56.0906	22.8329	22.5626	42.2801	17.9856	6.68061	34.3649	45.039	8.70384	22.3599	-15.993	0.0731459	-6.27222	1.22726	2.32328	-7.31372
344	-18.4886	4.791	10.065	-24.6663	12.5975	35.857	-20.8876	21.3642	10.613	36.8588	28.1023	29.3439	-10.416	3.82278	8.06084	-21.7015	-14.4637	24.7744	-2.98652	22.2536	30.4952	20.7388	9.98463	15.2331	-2.51547	16.7393	36.9977	20.26	22.5267	-18.202	24.0742	13.3558	42.6428	15.9355	29.2345	41.5399	7.85184	3.17057	13.4966	7.83002	-8.82911	24.5198	25.8767	35.2417	-0.384628	-23.0025	12.3886	5.78856	12.1979
345	37.1229	-12.3675	-6.86162	-4.36016	-5.86276	2.63083	7.12016	-2.39451	2.08712	-0.435397	-4.96178	12.5081	3.97446	-22.563	30.8959	-10.6487	-44.1967	18.2521	28.6978	19.1402	7.57957	17.016	-27.5503	-10.1192	22.3092	13.7352	21.159	2.58027	-34.0003	29.4173	16.833	30.2471	9.65971	-4.92931	9.48064	55.8895	14.2974	-6.29577	11.1106	12.5165	-12.0783	-6.67307	-5.26797	2.13696	19.5423	42.9477	-18.6462	-12.2398	-1.83233
346	27.5413	-15.0368	5.3785	-19.2132	8.18842	-1.41651	-3.0283	-14.6467	23.7285	17.097	18.4591	14.8149	30.1646	15.5081	17.8455	8.17699	12.5027	-6.17714	29.1377	41.4469	21.751	1.05006	-12.6558	9.63372	29.9187	-0.80071	32.4757	12.7481	-10.9832	17.2819	-4.45637	25.8022	18.0577	-17.6896	11.5606	-17.1915	3.05427	11.298	-8.45992	-10.2193	28.0199	16.2582	29.4957	-3.26761	-3.03118	10.2049	2.4412	0.677582	25.9145
347	-25.397	18.2698	10.9312	-3.41372	-2.76457	-8.12115	18.5159	6.14671	-14.2283	14.3902	-0.997483	6.60863	6.20883	16.8026	28.3901	9.97158	24.547	3.11635	11.68	10.2376	27.7893	20.3352	12.8755	30.4103	2.93961	24.4636	36.9823	5.49573	28.0044	12.5082	-12.9927	-0.498217	-15.0081	4.47737	16.959	-9.56334	30.9105	-3.61964	-12.153	7.31027	1.77013	-12.7728	4.68146	19.1328	10.5818	-0.971665	41.4729	10.9153	16.356
348	22.0343	2.69206	-0.659413	26.9791	14.6079	9.22733	-21.1634	22.4361	-21.974	24.6058	52.1759	47.7362	33.2872	7.82824	8.35979	22.882	5.39485	7.89855	8.3935	-27.1207	18.3564	58.825	47.2852	47.7372	-3.8187	-10.3824	18.0464	22.4677	2.88218	16.2898	14.6908	10.0855	10.4742	7.85687	17.2342	14.6063	-35.0265	-2.66426	-13.3062	13.0478	-4.60224	-19.2556	-10.9122	19.4282	14.766	12.1014	-1.56504	21.7666	23.097
349	27.3244	19.9215	21.513	6.09837	31.678	13.2523	28.8207	16.3836	-0.05869	2.49341	38.0403	27.582	18.1191	17.651	34.1782	-8.29923	-32.781	-0.267142	-1.75709	5.74875	17.2508	35.7493	27.2443	36.7361	34.2248	9.71066	5.19385	-0.325691	47.1527	5.62904	15.1035	29.5762	63.0475	13.5172	-2.01392	16.4541	19.9214	-21.612	35.8546	3.32103	12.7874	-32.7457	18.7217	2.18957	3.65855	10.1284	-0.40029	22.0722	3.54661
350	38.9223	51.4773	13.0189	5.54678	10.0613	20.5629	28.0513	27.5268	10.99	56.4406	40.8791	30.3058	37.721	15.1247	29.5173	14.8991	-3.72943	3.63184	-3.01651	30.3255	28.6583	37.9823	33.2978	15.6053	32.9049	41.1973	3.48259	25.7611	46.0335	48.3001	24.5611	65.8171	-10.9317	2.31501	-5.44207	-6.20273	-3.96657	15.2667	-14.5024	-2.27344	35.9537	31.1797	10.4048	-18.3707	-26.1463	7.07824	-14.6966	2.52946	1.75687
351	20.6928	7.25611	19.8143	34.3667	-16.0864	13.4552	22.991	18.5212	-31.954	9.56507	40.0786	10.5866	25.0895	20.5868	38.0788	15.5656	16.0474	0.524257	37.9965	40.4639	35.9267	32.3852	52.8394	23.2896	-0.263988	1.17871	13.6179	14.0537	23.4866	18.9166	-9.65599	-5.23099	23.1918	-6.38753	-4.96838	13.4493	-22.1343	-12.7191	6.69558	-17.8903	14.5234	13.9373	-10.6486	2.76579	-5.8189	-9.40281	12.0147	11.4335	-26.1458
352	-19.4415	0.0539428	19.5445	9.02953	13.5094	12.9843	40.4538	29.9181	32.3775	17.8316	8.28068	-17.2752	-7.83579	9.5986	7.02825	15.4533	15.8738	-8.71006	32.702	0.109666	-7.48668	-3.0869	42.3091	24.7016	15.0907	32.4765	-12.1408	3.23879	-8.38416	42.9903	49.3624	-15.2676	27.1003	27.4662	1.83072	2.1938	12.5557	3.91629	21.2763	-3.36432	29.9944	-2.64684	7.71186	6.07055	0.429783	22.7894	-6.85001	-33.4887	14.874
353	26.1727	11.6906	2.20135	31.7045	21.2002	-4.31114	27.17	10.6437	18.1105	4.56987	12.0221	15.4673	9.90567	32.337	3.76149	3.17933	57.5906	-15.0046	2.39409	51.7864	2.17259	18.5529	24.9274	31.2963	54.6598	-9.98199	55.3711	42.719	23.0624	25.4012	44.7356	10.0658	29.3919	21.7141	-34.9672	-0.651858	30.6602	7.96909	-23.7247	2.57894	14.88	13.179	4.47602	-16.2289	-10.9353	8.35688	9.64799	2.938	-13.7726
354	41.5437	18.1822	43.8081	45.4207	50.0203	-4.39294	29.1806	31.7411	37.2889	18.8236	17.3455	3.85474	16.3517	61.8359	12.3078	-30.2323	30.2156	41.6517	29.0765	21.4897	-5.10814	44.2831	37.6637	25.034	36.3942	54.7446	34.0854	36.4169	45.7395	13.0536	40.3594	-9.34279	31.9474	18.2301	-8.49396	38.7754	19.0384	4.2954	-3.453	-13.2066	21.0348	29.272	-7.49503	23.7341	3.96004	44.1828	24.4031	11.621	48.8372
355	5.12496	6.61801	13.1012	17.574	-8.96296	43.4905	16.9341	18.3683	41.7934	73.2091	45.616	20.0142	2.40398	19.7853	22.1586	7.524	26.8818	4.23227	25.5758	-1.08776	25.2421	15.5656	21.8831	8.19474	42.5009	38.8018	34.0978	22.3889	22.6759	18.9587	-8.76221	10.5134	37.7858	35.0552	-0.677924	26.5867	-2.15066	8.11014	2.36969	21.6281	12.8857	-1.85721	-25.6003	10.6566	12.914	-8.82815	-6.56919	25.6908	-2.04748
356	-28.0701	0.441295	1.94435	-3.56139	48.9245	40.4024	-19.1279	32.3339	4.78817	5.23476	7.67406	19.1063	29.5319	42.9507	22.3632	18.7695	18.1699	21.5648	20.9545	42.3389	14.7186	14.0937	7.46466	50.8317	-3.80496	-10.4449	38.9121	-10.7338	12.6181	9.9678	29.3157	42.6622	7.00741	34.3516	-12.3046	34.0389	16.3825	25.7263	-20.9291	-13.5835	13.7632	14.1116	-23.5381	2.81414	-5.83096	8.52651	-8.11282	-15.749	61.6185
357	24.2536	23.9429	-8.36578	10.3272	23.0226	-14.2791	0.421765	-5.87417	-24.1662	20.5451	1.26033	20.9799	-12.2957	38.4331	12.1668	23.9058	39.6501	-4.60005	8.15599	11.9176	-21.3147	29.4593	16.2398	16.0268	26.8206	44.6212	-2.57122	-10.757	-2.93512	13.894	19.7304	13.5744	19.4258	-1.71574	0.150829	-25.975	13.9069	-0.203969	9.69334	12.5984	-8.48935	6.43114	40.3593	-4.70529	-6.76179	-2.81114	58.1476	-17.8867	19.087
358	-9.01955	24.6233	30.2585	9.88569	11.5054	12.1181	13.7235	12.322	3.91432	10.5	7.07948	1.6532	33.2216	24.7844	44.3421	21.895	6.44341	39.9875	19.5279	74.0643	32.5973	29.1271	15.6539	18.1782	14.7001	31.2199	2.73798	36.2542	19.7695	40.2838	1.79732	0.310443	22.8234	9.33615	21.8495	8.36353	-27.1216	8.39406	5.91138	17.4303	-30.0492	27.4737	-6.00115	11.5263	19.0568	3.58999	-14.8733	-5.33352	5.2102
359	0.553996	56.9193	5.27428	0.61889	33.9538	14.2795	33.5961	2.90415	8.2043	38.4966	10.7817	18.06	19.3321	13.5981	21.8585	-1.88603	9.36478	-5.3886	3.8544	4.09397	-0.669328	-33.4351	16.7972	18.0279	15.2574	-2.51373	-5.28518	-4.05662	33.1726	-12.5972	0.634299	10.8676	-19.8969	-5.65905	10.5819	5.82619	-18.9258	12.3261	11.5825	-11.1562	10.11	-7.61812	30.6595	8.94317	-8.7666	30.5302	37.8343	38.1456	10.4646
360	21.187	19.7497	20.3024	14.8448	25.3773	14.9003	-13.5864	15.9175	15.4124	8.89822	-1.62473	9.84387	23.3044	5.75679	16.2014	15.6386	25.0686	12.4917	3.90839	33.3186	27.7228	18.1213	11.5145	18.9026	44.286	-14.335	-34.9601	16.411	13.7788	-18.8564	43.5057	29.8655	24.2232	33.5791	-3.06608	16.2877	8.64092	8.99366	32.3466	-17.3	4.054	-23.5908	-34.2341	4.12414	15.4846	26.8474	-4.78696	-22.4184	-14.0464
361	-3.53154	-0.0689973	13.3958	8.86244	12.3315	-9.19681	-5.72264	11.7543	-12.7655	-2.28239	18.2039	31.6937	-8.81275	12.6842	10.185	17.6898	0.198552	-12.2885	10.229	3.75056	14.2766	15.8072	-1.6575	33.8825	5.42733	-7.02298	-8.46832	4.09106	2.65579	26.2256	24.8006	-35.6191	0.966327	-9.44324	0.152804	12.7542	31.3609	43.9726	-4.41001	17.2127	6.84053	10.474	-12.8872	14.7566	5.40594	-3.93973	10.7202	-8.61508	-18.9448
362	29.7418	28.3773	44.0045	-5.37714	36.2328	6.83468	8.42795	-0.987017	2.59021	-10.8409	2.72012	-11.7266	-6.18073	16.3574	19.8882	31.4118	9.92836	11.4381	44.9414	42.438	-11.0717	45.4126	39.8909	11.3636	28.8307	10.2927	5.74961	38.2015	37.649	24.0922	26.5313	0.966539	17.3981	-21.1739	7.25112	0.673245	17.0927	20.5095	3.92437	19.3373	5.74832	15.1581	1.56671	22.9741	21.381	37.7873	1.19348	13.5995	11.0059
363	14.1316	36.8756	30.6162	1.35282	16.0857	-1.18476	34.5407	-14.7376	-22.0191	30.6953	20.406	-0.886853	2.81708	0.517174	0.213788	-21.093	8.59699	14.2837	40.9676	19.648	25.3255	-12.9999	9.67189	18.341	-12.9924	10.6717	-10.6666	32.9926	-17.35	23.3054	8.95899	13.6108	-11.7389	19.9096	-3.44293	10.2034	3.84862	23.4926	6.13621	26.7792	-13.5787	0.0634107	-12.2947	-4.65315	0.988761	3.63058	14.2731	3.91573	14.5594
364	3.22975	29.8289	0.42508	10.0177	-3.39295	10.1935	30.7765	-15.6436	1.93355	-17.4926	-18.9218	10.6462	5.21166	14.7741	35.3339	3.89113	15.4459	-8.00168	-18.4513	15.0967	34.6426	17.1866	-10.2713	-34.7309	14.8079	-9.65476	13.8812	-8.58427	37.9494	19.4821	26.0139	8.54511	19.0757	0.605584	31.1355	-4.33484	0.19483	44.7243	6.25437	14.7848	-8.68456	23.847	20.3794	15.9124	3.44675	20.982	0.518839	10.0568	-15.4033
365	27.4666	8.08935	-0.289427	29.3296	-20.053	14.5628	16.1767	9.78887	36.3997	42.0087	13.6161	0.2221	-12.1731	23.4301	-12.9681	5.63253	18.232	8.83027	3.42784	-5.97587	21.6195	18.2141	35.8078	-23.599	11.9935	-17.4145	11.1771	5.76799	-4.64108	-2.05035	18.5403	-12.8691	-17.2785	1.31196	14.903	-20.5058	-7.91409	18.6777	10.2704	17.8637	14.4574	18.0522	-24.3521	10.2441	-4.15827	4.44012	23.04	-14.3592	10.2432
366	-9.98047	7.45512	32.887	11.3147	24.7388	5.15961	0.576872	-1.00904	-9.59773	1.81057	21.2162	16.6195	36.0207	18.4196	28.8166	3.21196	38.6058	36.9984	21.3901	29.7806	1.17042	24.5597	20.9487	-6.6625	9.72639	4.11551	-22.4949	-9.10492	19.2861	27.6781	11.0713	18.4658	-7.13807	-10.7405	9.65928	-8.93893	6.46511	9.87134	39.2804	18.6921	10.1065	4.52424	21.9451	17.3691	7.79683	-9.77206	18.663	-14.8982	-8.45525
367	23.3248	-16.2888	29.0905	-21.5379	13.8264	25.1837	-7.46642	-8.12355	-17.7874	19.5418	14.8644	-22.8195	22.4905	35.7943	-1.90786	31.3844	-27.3289	17.9527	9.22941	-19.4987	30.7687	14.0318	20.2911	-9.45325	-16.201	9.04828	23.2948	-0.461318	7.78059	9.02067	-19.7407	-20.5033	39.7332	8.96915	19.205	0.44099	7.67745	6.9146	13.153	2.39292	-3.3655	-2.12165	16.1247	5.37369	23.626	-28.1184	2.14109	-1.59542	4.67263
368	3.5944	4.20914	2.82502	-5.55873	0.0581961	22.676	-7.70598	11.9125	-9.46838	10.1508	-5.22976	13.39	-15.9898	8.63024	6.25042	-0.129282	-7.50889	12.1115	5.73231	20.3528	14.9733	-9.40624	10.2142	23.8347	24.4552	37.0756	4.69607	-12.6838	32.9367	29.5572	-41.8223	36.7983	-5.58107	-30.9606	28.6602	14.2812	14.9024	8.52337	-13.8551	-4.23333	26.3884	-11.9893	30.6333	0.255957	3.87928	16.5027	-4.87313	7.75117	1.37629
369	-7.12757	12.7797	38.8436	-15.8589	33.4416	-16.8945	7.11548	-18.1392	19.9127	23.4124	-10.115	6.32863	-21.2523	18.1373	9.49813	-6.16977	21.7814	-40.8803	-0.505766	21.1239	3.48421	28.8192	1.1282	4.41252	15.6715	-10.54	-10.7757	46.9644	15.682	34.3771	25.0502	45.7012	28.3306	57.3881	63.5456	70.6814	31.798	1.89168	31.9697	48.0281	10.0674	32.0905	25.0979	-2.58605	32.7156	30.0031	65.2775	80.5388	48.788
370	-13.201	17.8915	28.955	44.9879	-5.00771	12.9663	38.9116	7.8277	28.7145	39.5729	19.402	-8.79689	5.97539	34.7196	8.43628	0.629601	-5.4639	9.41549	23.2685	28.0947	12.8946	20.669	-3.58184	59.1425	39.8425	20.5186	36.1711	-6.1995	6.40775	-0.00691068	7.55704	26.1001	-3.37734	53.1252	20.6088	-12.9263	11.5205	40.399	-22.7346	17.1143	-1.05349	26.0337	-18.8937	19.1615	12.5	-11.9635	-4.22438	8.81409	1.33311
371	13.0304	-47.2726	-2.58587	22.0899	2.75527	12.4106	35.0555	-20.3096	32.3157	37.9311	19.537	-2.86621	13.7218	29.3008	-31.1286	6.43367	-27.0119	-2.46523	1.07443	3.60677	14.1324	46.6516	-8.83529	21.6721	-5.82583	-14.3288	19.1635	7.65131	3.1354	28.6159	10.0932	-2.43224	21.0398	16.5096	-45.022	13.4451	-20.0887	42.3767	7.84224	13.3081	0.77426	6.24174	-14.2894	16.181	-12.3461	9.12897	7.60722	15.0885	14.5736
372	33.416	14.2071	18.9916	36.7684	11.5381	2.30086	0.05606	-4.19602	-5.45493	4.27856	32.0048	10.724	13.4365	-20.8585	17.8396	-3.46914	-6.78464	4.89317	24.5648	-7.77039	33.8881	17.5405	-6.81324	-0.17279	6.46193	25.0911	11.7149	6.33313	9.94667	-25.4446	19.1594	59.759	17.3543	-0.05472	35.5327	4.11652	16.6969	-15.7262	-4.15206	-13.5807	11.9879	27.5545	-16.8811	-14.3188	22.2421	8.8013	-37.6404	-26.0834	14.4732
373	25.719	1.43035	-19.8594	37.8488	8.5554	22.2607	16.9639	12.6653	31.3653	16.0631	30.759	11.4532	14.1458	-13.1637	8.52486	56.2117	24.8967	14.5799	15.2618	0.941645	11.6198	-14.7037	-8.02869	19.6448	2.3168	14.9874	29.6567	22.3244	49.9912	2.65694	2.32159	27.9853	27.6481	-0.690255	-1.02897	-1.36833	32.2917	31.951	-2.38972	-11.7308	-1.07233	18.5864	12.245	6.90342	15.5623	49.2212	2.88073	13.5404	30.2009
374	43.5228	48.1572	49.7766	35.3803	34.9689	15.5427	36.1015	49.6455	48.1754	34.6907	24.192	24.6794	31.1536	42.6143	12.0619	6.49684	57.9194	34.3298	-3.27141	47.1157	24.4918	42.857	23.2119	35.5567	30.8918	33.2176	33.5344	33.8426	27.1428	32.4352	-3.27967	41.9985	18.2701	32.5354	33.7952	11.0496	1.29921	24.5442	12.7852	12.0226	1.25664	54.488	-20.2831	8.94375	22.1691	20.3932	15.6166	-11.1605	-4.93752
375	1.82992	23.3068	9.77723	-7.75918	12.698	-17.8509	17.5939	-2.96723	10.4661	21.8936	16.3157	15.7326	-30.8552	-28.448	5.95473	14.3531	16.7474	28.1379	-7.47496	-20.0914	5.28908	45.6667	-7.9582	8.41457	14.7853	16.1543	-2.4783	25.8877	57.253	26.6175	43.9817	2.34567	10.7098	-2.92585	12.4394	14.8055	22.1729	26.5416	6.91227	6.28494	14.6597	-14.9628	1.41754	5.80073	-0.812582	-7.42252	-11.0285	-7.63055	9.77186
376	23.5154	2.38922	24.2501	20.097	16.9304	33.7507	31.5569	30.3495	60.129	60.8945	29.6464	64.385	10.1105	36.8224	25.5211	25.2068	34.8796	28.5397	65.1875	57.8227	48.4456	8.05652	30.6557	15.2433	38.8196	59.3849	45.9393	-21.517	12.0166	38.5403	39.0543	63.5589	44.0544	25.5408	26.0191	34.4892	27.9514	39.4059	41.8535	23.2943	43.7283	9.15637	23.5786	15.9952	3.40686	3.81352	33.2159	-13.3859	7.00863
377	-4.72472	-5.89491	28.9304	12.7502	27.5647	50.3741	16.1776	23.9754	46.7678	27.5538	4.33382	20.1078	14.876	14.6377	0.393086	24.1423	-24.1147	16.6219	-21.6472	18.077	24.7951	23.507	60.2128	10.9126	0.606481	14.2945	14.9767	14.6528	23.3238	21.9892	1.64933	29.3042	32.954	20.5985	22.2386	15.874	18.5048	6.13105	-3.24658	-13.6282	28.986	26.5968	4.20419	-6.19205	36.4089	20.0066	-4.39812	-1.80571	-12.2153
378	23.7432	14.2051	40.6609	16.1103	29.5535	25.9907	22.4216	50.8465	-2.73437	19.6787	16.0861	8.48779	20.8842	10.275	6.66059	11.0411	-0.583356	27.7874	53.1538	-10.4845	-6.127	34.2264	-12.424	-3.07809	30.2644	33.6036	10.9398	24.273	34.6037	36.9321	12.2584	2.58277	4.90547	-3.77344	40.5466	6.86572	20.1841	-3.49817	1.81949	3.13715	19.4549	16.7733	34.0924	19.4123	-5.26648	26.056	-6.61959	-4.29351	-17.9651
379	-8.04233	-6.5798	-10.119	6.33956	14.7963	2.25153	-12.2951	0.156627	33.6072	-1.94392	31.5037	14.9503	3.39599	17.8406	-9.71564	11.7275	-8.82993	-9.38779	4.05431	-12.504	21.9377	-19.6206	7.82145	-1.73617	28.7067	25.1502	4.59455	-0.960454	-32.5142	32.9332	16.382	-8.16779	-4.716	31.7373	-16.8074	49.65	15.1094	-1.4292	-8.96519	40.5013	-7.02988	0.441914	-9.08347	2.39384	12.8744	-10.6421	12.845	8.3351	-17.171
380	-23.8336	20.7948	7.4192	21.0389	-21.3458	-27.7344	7.87228	17.4747	19.0732	-13.3328	21.2571	2.84289	-1.57499	20.0029	14.577	27.1474	1.71422	28.2775	11.8377	-23.6057	20.9479	12.4984	-5.95395	4.59104	-10.8665	16.6735	27.2113	5.74674	26.2806	23.8126	37.3431	6.87225	-0.599849	3.92675	-1.54722	16.9781	-21.497	20.0273	7.55178	-14.9237	-7.39916	-7.8739	-6.34802	4.1784	15.7061	-10.7653	-15.235	3.2965	18.83
381	26.9668	15.3873	-4.1935	11.224	13.6404	5.05595	0.47044	-14.1158	-15.7022	-19.2892	11.1237	-14.4633	-13.0498	0.363854	20.7781	17.1932	-11.3907	40.0266	-9.55461	62.8655	-4.71262	21.7111	28.1369	28.565	31.9954	-22.5715	-22.1357	-14.6972	29.7447	16.1898	50.6382	-3.90968	-2.45389	-9.99446	3.46923	14.9371	5.40925	7.8856	4.36679	6.85268	-2.65685	18.8388	-9.66041	26.8453	8.35649	7.87287	-1.605	-10.0775	29.4559
382	31.6214	18.1413	23.6486	21.1427	-1.37578	12.0936	4.55045	15.9953	45.4287	16.8504	39.2609	22.6604	26.0494	51.4279	26.7963	14.155	61.5043	15.8445	30.1761	55.4991	42.814	8.12122	5.42111	33.714	43.0004	-18.7195	-0.445283	41.8234	-0.912884	12.3462	57.6009	12.8518	-14.9009	35.3433	-14.4152	35.8241	11.0614	-21.703	27.5317	15.7656	7.999	6.23259	-7.5334	18.7013	-10.0627	-0.825298	10.4142	-1.34419	19.9002
383	-17.9728	0.82776	17.6192	6.40065	12.1729	18.9364	-4.30938	15.4361	5.17344	35.9021	11.6227	-7.66457	11.0409	2.73862	22.4292	18.1129	21.7899	30.4606	34.1255	-0.21581	35.4373	30.0851	5.72776	17.3657	27.9992	-1.37161	46.2537	-15.125	3.49321	8.10831	20.7206	-4.66969	12.9378	12.5429	25.1466	-10.2511	19.3499	5.94974	19.5492	0.14833	13.747	-27.6539	28.9455	3.54529	-4.85378	-29.252	11.3514	-0.04396	-3.43717
384	-8.15988	23.4797	4.11507	13.7457	21.372	10.9944	12.6123	9.22613	4.83633	27.4424	-25.9554	27.6434	12.2389	23.8308	24.4194	16.0051	31.5878	19.1678	22.7455	27.3205	28.8931	4.46373	-4.96761	28.5993	10.1646	32.7285	-8.70879	18.8526	22.4133	59.9734	36.5329	41.0921	56.6512	14.21	56.7693	38.329	6.88925	-14.55	24.0119	4.57489	38.1389	-4.2954	11.2719	7.8407	-6.5883	23.9845	9.55984	-2.86272	-15.2824
385	52.5001	19.0939	17.6812	3.26195	33.8367	11.4061	7.96996	37.5289	15.0837	-16.3661	47.1804	15.7235	9.26377	35.8011	-3.66398	3.86899	7.40035	17.9304	27.4598	27.9884	2.51669	1.04509	16.5739	27.1035	32.6342	-22.8338	53.7	11.2355	24.7735	59.3142	51.8577	31.4045	54.9546	40.5082	46.0661	42.6281	8.19467	2.76561	41.3418	48.9231	4.50947	-7.89826	-12.3002	40.3034	7.91356	-30.4703	-19.8474	18.7818	-19.5818
386	5.37655	-23.9967	19.6305	-3.74257	10.8843	-17.4885	43.1383	-7.23508	-14.6083	6.01799	12.644	-5.73011	-8.10419	-6.47881	14.1463	30.7712	-3.60412	19.0203	6.64489	18.269	47.8929	26.5166	18.1403	-18.2361	-0.612479	30.0111	3.63477	-9.74181	-15.1179	10.5061	8.13044	6.75504	47.38	31.005	33.6308	-7.74286	28.884	18.5112	-23.8606	32.7684	18.3979	19.0285	13.6601	-11.7076	7.92598	15.5604	-11.8037	20.8331	-10.5284
387	15.4174	26.915	10.4071	-2.10664	35.3742	14.8498	8.31995	23.7849	2.24507	-0.29993	14.1503	45.5958	7.0371	3.47378	2.90623	-20.6654	28.7591	39.1798	-0.4028	35.0109	39.4214	12.8288	22.2333	1.63504	-3.96575	12.4311	30.8257	10.2182	15.609	-11.0019	-14.6142	53.7722	28.1575	-5.45827	-16.0746	8.30852	5.69125	-1.9264	30.4561	-23.1612	17.2217	-17.3948	-1.01056	-16.6257	-16.2396	12.1475	-8.46392	-5.07401	4.31776
388	29.6545	20.9356	-4.78022	-15.4932	-0.202985	3.09063	5.38751	0.687865	14.992	33.2997	4.61118	-15.0734	11.2462	15.5697	-4.10263	2.22932	2.56561	2.90629	27.2516	15.6013	27.9556	20.3146	-20.3218	28.0467	-11.5801	12.7979	-5.81913	-7.43149	-0.0387117	16.359	-2.23827	11.1694	32.5822	-10.0003	31.4225	17.8502	-12.7169	6.72064	-2.83653	-1.38872	-7.93616	-5.47842	-4.01575	21.4516	-8.07599	9.40105	10.8831	16.3697	-16.1388
389	17.3696	-2.23416	-7.84122	12.5481	-0.0657891	34.3174	23.6975	-8.92516	15.4498	-10.1778	2.19235	-7.43947	39.9271	12.2918	-19.3448	41.0173	4.37851	-9.26109	20.099	7.45847	-0.182123	-4.82262	31.5372	-10.1024	31.2588	8.62096	14.9844	10.349	-16.2845	21.0839	8.45443	4.82727	-0.797354	-3.41942	30.9617	33.346	30.7336	-29.8753	16.5197	1.91871	1.32167	16.7292	18.1413	-25.4421	16.9795	4.40607	-46.162	-3.72483	5.71807
390	31.5688	37.8759	26.1739	4.46266	0.742551	-4.98618	6.27639	51.5305	39.7766	24.0145	8.24453	17.467	-7.3179	40.8899	9.09078	57.2849	18.4725	0.653892	4.82934	29.9989	-1.83696	-28.6781	52.4758	27.625	26.7697	22.9103	52.0469	-4.82007	13.3096	38.4363	-12.4398	40.6816	18.8007	7.9179	9.03347	3.14767	-6.73923	5.373	-28.5152	-18.4038	-10.2923	18.8195	-1.06819	19.0449	-32.8408	-0.725316	12.3919	-10.4891	20.632
391	42.4721	20.0212	60.5635	-0.901692	7.6259	3.14654	25.6597	6.16576	14.6649	2.15673	40.6415	-53.8806	2.59062	19.0549	41.5124	1.96348	7.40812	28.8464	-3.72114	21.7051	13.1254	7.54007	30.9492	49.3531	7.75177	10.1455	-22.4655	-8.08124	16.2988	-18.3252	-30.9532	63.4151	12.78	16.1413	31.4999	8.85562	13.2088	-3.44058	-10.0919	44.255	-0.399961	-32.0561	21.2865	7.62811	-19.0308	-0.690399	7.64999	17.9902	18.3309
392	-4.88828	43.7189	16.3168	-8.09532	8.48291	20.0517	35.6104	-35.8406	10.6989	16.2284	10.7482	-6.74164	24.7592	-6.74967	48.732	25.2044	12.6677	12.1219	3.56733	7.0038	10.4316	-10.149	-0.737875	18.6651	40.0602	6.44764	45.8276	23.2	2.56554	27.9243	24.2764	-1.37786	9.96179	24.2954	-38.3764	18.9464	11.2641	-42.4232	0.885075	32.1891	-17.5111	-5.21484	15.0779	-11.6327	15.654	2.93783	-24.7805	3.49886	5.77659
393	49.7259	20.1215	14.5128	50.8993	-0.718474	35.6597	-2.96643	33.4035	9.76975	29.1322	-2.50894	-15.1534	-2.80087	1.54843	7.89485	4.23858	49.5798	45.9186	-5.74452	-0.409843	7.92301	13.2542	-10.416	-10.0875	1.23993	9.56645	27.8923	-16.7826	31.5423	29.8671	-0.808105	34.5169	8.8423	14.1681	30.4948	0.822424	3.15114	-0.519045	5.81238	30.1454	18.48	-2.18323	18.1556	6.49647	26.8399	3.18576	10.5345	-5.11419	15.2403
394	51.4402	-7.29069	23.9775	4.24471	-9.48876	9.77744	11.0433	18.309	30.5751	17.8414	13.1082	-17.6243	8.64434	-15.086	23.1849	25.4573	39.7314	33.0073	-30.7145	-18.4343	20.8482	-2.86664	-8.57883	8.71186	12.0056	-4.69756	-4.39737	19.9061	13.2134	-8.47562	-13.1608	-28.8419	14.4811	13.8081	37.1396	15.4757	-12.1838	-4.83871	-10.4887	3.86615	-16.7742	11.5906	-1.03952	6.33537	6.71569	5.10112	-5.50789	4.8883	34.2902
395	-21.2772	17.532	11.3332	20.1254	-2.09078	25.6852	26.4526	26.2119	2.96373	29.7074	4.4434	-7.82802	34.8936	12.6077	5.31481	41.0151	31.7089	1.3962	0.0776467	15.7527	43.422	39.0856	17.7438	23.3969	21.045	7.68831	-0.67285	27.9614	30.5919	33.2185	8.84153	27.4612	17.0778	0.691093	13.3021	-3.08934	21.517	-15.8789	26.7238	11.3251	-7.07529	13.5237	15.1218	2.7191	-15.6836	10.9132	-8.48955	1.10773	-7.29412
396	2.50074	-4.89015	-38.282	18.3245	-12.0704	12.5334	5.13516	-5.26481	27.3337	36.93	5.5244	26.1168	20.7074	21.2958	4.88196	5.46608	-5.95187	17.6281	-9.79379	0.781991	1.35573	1.92745	21.4972	22.065	37.6309	35.1951	-0.242597	25.3178	2.87678	12.4342	51.9902	-4.45519	-5.9019	17.6499	16.2009	6.75085	8.29989	20.8478	43.3954	7.94234	32.4885	15.0346	20.5805	-6.87408	25.6716	9.21714	5.76315	21.3092	-23.144
397	3.99888	8.44956	5.89601	45.3378	17.7753	62.2088	26.638	28.0631	34.4844	58.9017	24.3153	35.7253	7.13197	-21.4649	27.935	50.3318	19.7256	-17.8833	37.5052	14.8911	63.2745	26.6558	7.03497	24.4123	27.7878	-7.83818	5.53441	13.9056	-2.72419	-17.3548	15.0138	34.3818	50.7494	1.11663	-13.516	23.8514	-10.7809	5.58708	5.95585	32.3254	10.6957	2.06726	14.4401	-10.1858	14.19	6.56744	-7.05306	-18.6717	36.712
398	17.1737	31.8856	31.5961	24.3044	25.0111	23.7165	19.4202	-8.87755	54.8238	16.5236	17.2222	11.9199	18.617	-3.687	8.00823	47.7029	1.39703	30.0907	15.7845	-1.52231	-1.82924	24.8638	-7.44309	4.25022	4.94378	-0.362294	-20.6679	-20.9733	17.7222	37.4185	15.1156	0.813619	27.5126	32.2123	18.9135	25.6159	4.31959	45.0243	54.7308	2.43886	28.1481	40.8594	-23.4276	7.28672	-9.99674	0.72134	17.4417	17.1637	8.88807
399	48.4803	10.3069	4.12861	-16.0552	29.7559	42.5625	8.36384	24.1604	6.95281	-6.2597	30.5234	25.3023	0.0773888	-0.151829	4.61508	9.37832	2.13803	2.89431	2.64774	18.3977	8.14467	20.8889	20.6304	-27.6304	11.1064	-3.15899	-22.4263	29.3042	-19.9666	27.7611	23.4874	7.2126	-10.0632	-12.3403	-6.61761	32.1045	23.8262	-0.452598	-4.73112	-7.00955	6.71189	-19.5659	8.15687	2.87993	25.6042	-7.67094	31.0554	4.78259	10.5115
400	8.41284	9.75805	15.0987	-10.5652	37.7671	-7.90401	23.4217	-35.2553	5.06555	18.3844	9.70181	21.0181	-4.66605	-24.3507	20.9647	7.28065	14.5974	6.91532	31.235	9.55638	-6.11997	36.2063	19.5354	0.867844	-2.79618	25.5437	5.88772	7.23606	-18.4107	21.9476	31.3112	18.6804	6.05547	5.43636	-26.1762	-7.78227	38.6184	9.02591	35.4408	-7.13698	13.2926	16.7301	10.1756	2.62882	-3.90948	-2.43965	-3.9611	18.5258	7.02171
401	7.86565	14.4973	19.12	-2.26696	-4.66317	29.9316	39.5168	16.0927	8.65962	19.2171	26.7654	26.3047	-6.16464	18.3569	-28.1302	18.3741	-4.13004	23.3576	2.83743	5.30912	22.7731	29.2296	35.6789	26.1211	13.5566	16.9854	17.408	8.82426	18.235	15.6402	-0.959866	-12.5648	4.8255	16.2113	6.5932	8.97135	1.34602	6.71735	-6.91397	10.4522	17.8159	-28.8221	5.5384	13.8974	-4.74439	-1.38697	12.9703	8.32741	13.685
402	8.32303	34.9313	21.5312	25.1222	19.7047	-7.72095	0.84482	-29.5976	32.9521	20.4936	10.0273	-5.44664	-7.92786	-6.41667	-19.9127	34.5844	-0.925374	-11.4417	20.0357	-15.4932	-15.0281	-6.56879	6.885	5.3335	30.7769	-17.7844	10.6496	10.0791	-9.49526	16.9265	-5.65525	-1.24033	10.1715	9.58037	18.9869	1.39118	-19.2066	3.19377	22.5928	35.9907	-19.6126	7.78367	20.1795	33.575	24.9708	-10.6332	-13.2364	7.16116	-10.44
403	40.6667	34.3265	-0.0179849	30.6325	17.2782	-12.0804	15.556	13.1877	13.8152	19.4377	15.0557	18.6693	28.2787	-18.1165	52.4841	31.0804	-3.3273	39.2609	25.8456	34.4262	20.003	-5.42368	10.1462	14.7127	28.276	18.8362	22.3935	24.9477	9.49947	13.0488	9.59565	-16.8597	-0.317087	12.2233	2.76217	24.2994	-10.1648	15.3694	19.9027	31.435	2.96614	4.4969	-15.9729	31.5567	11.0863	1.61554	23.1451	-18.3253	-19.7951
404	8.65223	32.358	39.0624	14.7649	-20.5341	12.1658	26.8639	3.56078	-8.74322	31.9513	36.6447	17.3372	58.0291	23.7199	24.41	-14.9005	26.7885	-16.5229	5.16568	33.8537	6.54164	5.22952	-13.0825	29.6056	70.2941	29.9829	23.6721	10.3616	-0.947855	50.7434	9.43553	20.1286	5.82277	-6.48232	20.2142	9.91203	49.6113	36.3116	-8.98609	24.7179	-0.576822	-22.8693	10.8401	-9.44897	6.26439	-14.0205	9.69709	-3.58347	-13.8614
405	10.5283	1.27905	13.0184	14.7454	27.4605	56.1641	23.8554	19.5348	-5.79718	-25.1413	18.5029	2.13561	-19.2428	37.3671	16.9659	47.5537	3.13068	14.697	-7.74671	9.79905	39.3348	5.86087	11.3774	18.8848	9.38317	46.8729	28.3542	-6.17274	48.2927	5.75074	3.20158	42.6456	29.0831	32.5143	-24.0602	-6.6401	-4.22517	25.1848	-1.40949	-6.00782	23.3899	15.7845	22.1762	-7.43505	7.95167	-14.6637	25.7196	18.1015	2.48272
406	30.9003	4.41175	-6.08091	-4.57815	2.92041	-6.58491	11.9055	-4.60802	4.87491	16.3539	3.82928	-2.69874	-8.22986	-1.76437	-0.301926	7.15765	4.61451	5.06877	50.5209	3.97048	19.418	0.863601	13.3075	12.7498	10.1907	13.6303	-3.931	-23.4934	18.9437	-7.61968	2.81663	19.2528	23.6891	17.1254	-9.43769	-4.00015	20.4382	35.8773	-12.6823	28.7595	-4.79742	7.64758	-24.9056	-3.45694	7.99412	-3.55267	16.9033	-25.6383	-2.1768
407	36.6367	6.02439	31.405	-11.2217	28.1446	24.5043	23.8571	9.20342	16.5437	-1.12233	-8.79419	12.5283	6.84559	10.1575	14.4645	-2.23312	29.0648	-19.6414	-13.3514	18.9349	5.21787	-0.502233	2.7749	11.0496	11.3221	22.5927	-8.13832	17.1293	-10.604	29.6621	24.9278	22.1934	17.4593	9.72551	-11.0073	4.26112	-14.4691	-27.1977	5.07594	-17.6481	32.6303	-12.0882	-5.80353	6.4845	7.77646	12.0723	-25.6274	10.6774	26.9872
408	34.3566	43.8275	4.28362	-5.2755	20.1506	34.5624	64.9597	14.3428	42.7123	36.0681	44.4106	-6.25993	51.0571	47.3616	18.6541	25.935	24.2046	19.4634	14.7117	53.9499	8.1783	27.3974	22.6077	15.8096	38.0034	2.18972	28.3689	22.5414	28.7077	-6.13173	34.0236	22.1741	-25.6797	14.4625	-24.3986	-12.2627	20.8708	17.0023	-14.8677	-12.7387	-1.61042	32.5178	5.64647	-14.2242	4.90651	-31.9612	-16.8266	9.31048	-2.54933
409	-3.6526	40.8428	46.3356	28.8253	-9.68749	2.79752	14.28	17.7605	-1.76078	27.716	16.1912	38.665	10.1379	-10.3905	9.08022	24.5503	37.02	3.48932	33.9588	24.4282	2.89779	-20.6321	-7.16142	12.3101	12.7827	14.2565	17.7316	29.2081	-5.31344	-24.8331	-1.35068	5.13401	58.6211	-5.88944	29.603	21.0984	0.596783	39.0982	-6.39683	40.1117	-28.3764	-17.8604	-33.3405	6.18318	-5.28868	-6.75649	14.7804	2.32153	-10.1324
410	-4.27023	4.19793	-14.3401	-1.88471	10.5646	15.0081	0.445523	-17.1227	19.3039	30.725	-15.8589	-34.4477	6.95912	46.3613	24.7593	4.15336	2.54371	-3.06942	-13.6856	7.69509	13.073	-17.5515	-9.17822	24.1931	35.5628	21.931	39.2981	7.6641	18.0297	-30.6051	-22.2399	43.1255	24.4913	4.85773	3.22532	-0.405822	-15.0354	4.33656	-4.28919	5.08737	-10.5337	18.8483	10.2333	-0.378526	-17.9866	-1.59109	28.8087	-4.78751	-1.37899
411	30.6018	1.08622	14.567	37.0437	5.51666	19.9863	-8.54772	37.9149	2.37465	-9.16889	3.28469	17.7356	2.18413	-0.369931	-3.92624	15.5154	28.9552	-2.60678	18.83	4.2651	14.6991	25.132	8.56418	11.9957	18.4268	-5.14244	10.2883	-6.2811	8.15001	3.58159	-10.9862	34.4469	-10.119	21.316	12.7527	-1.80905	-10.3691	39.0725	-18.4835	0.962628	-20.589	8.86213	-11.684	11.7726	-25.7676	35.6951	-10.8385	8.63108	11.1046
412	24.0043	36.4931	29.9695	8.43297	9.88399	40.3228	-0.250793	34.1635	43.566	52.9565	14.3355	-11.2969	21.0598	35.4054	24.7403	40.0649	8.37931	40.6839	23.9792	-5.73499	12.5419	-6.1897	25.0704	32.3226	15.5672	-20.1954	-0.964792	-6.74081	19.4772	17.6894	-10.1037	3.09828	43.2956	12.4887	8.67813	19.8641	7.04715	7.22747	24.4057	16.5821	11.757	8.93102	13.1044	-0.722512	20.4508	-9.37535	-4.20049	7.97561	-2.84648
413	21.3974	31.9829	25.5599	43.1279	0.687283	33.2383	18.7804	20.3141	14.8396	5.35653	58.8652	4.36585	18.8587	15.3436	-0.179268	30.2904	20.7527	37.2078	29.6562	34.0976	15.5323	26.9607	4.38293	27.7992	24.2098	-0.385098	13.0148	-3.59055	26.7996	11.1852	44.5666	-4.05592	17.3178	34.6879	38.0551	36.4193	10.7809	26.14	4.49725	26.8527	10.2064	26.5591	0.910775	18.2616	14.6122	3.96257	4.31322	-14.3359	12.0159
414	51.215	23.8305	16.4441	41.055	7.6637	30.2704	17.8745	34.4762	-0.923909	40.6734	-2.73152	31.8614	12.4525	8.04118	26.6278	16.2124	-36.205	-2.62427	-40.0451	15.5319	-8.89275	17.6809	27.2529	28.8234	22.3924	20.96	38.5262	20.091	-5.34519	42.2176	29.7793	13.3401	2.90004	-7.54106	-4.98255	16.5754	24.1327	6.68942	17.2461	24.8024	-3.64167	-14.0855	2.47058	8.02649	2.58285	-3.8608	-8.30384	-0.746747	29.8111
415	-1.14871	33.4446	14.0435	13.6472	21.256	-12.1297	5.4894	5.11348	16.7429	14.377	4.0159	1.65976	32.3088	2.96221	-2.37963	32.2832	15.9508	35.6228	-6.70019	1.98092	65.6665	8.35635	-0.949445	-26.251	18.4517	26.1585	-1.13055	-0.41598	36.3029	32.0257	14.7523	-3.51734	-6.78325	8.95408	39.6954	33.4402	-11.8116	-23.0604	-21.3055	7.45257	-5.78658	34.9778	12.7451	22.5149	-12.712	-15.9365	-10.1579	-23.3771	11.4067
416	10.3791	23.4088	13.4119	3.38714	17.3763	-4.80617	13.9837	10.7461	31.4816	25.1895	31.8703	-11.4759	24.1515	28.7518	-4.67438	20.8734	29.3953	22.8915	20.3626	-3.19156	23.2296	-13.3735	29.9995	27.3491	7.67553	32.2075	11.0022	13.775	28.5265	17.2573	34.9679	-20.3415	36.3297	15.9819	-8.45961	-19.3978	-2.06289	7.45027	23.2146	11.9627	24.6952	56.4137	30.1189	27.8094	23.4886	39.1553	-14.1899	18.4546	29.0895
417	5.43866	-0.99531	36.5691	-32.8685	-15.3073	8.25321	50.8128	-2.62804	2.9314	5.49079	7.05068	-3.38858	21.1735	27.7366	0.30138	30.868	8.4367	9.00772	1.58161	35.158	-0.26265	22.3199	-9.09414	50.4954	1.0887	17.6859	2.28728	15.8926	6.50257	22.1171	2.73632	3.36035	14.9893	30.6229	17.2621	-6.09359	42.5561	17.2108	7.87128	28.5373	-14.7914	18.8859	-0.43118	-15.7429	52.9515	5.65135	40.3573	-6.9313	-11.2137
418	15.8602	-2.88215	22.3711	16.6201	4.86517	28.1068	41.3449	16.5801	44.8128	8.04295	34.271	60.4974	11.7224	26.9461	38.1689	18.3913	-9.3867	32.8354	22.0579	40.2809	25.5048	64.73	21.9565	44.1849	15.4152	9.64782	8.88302	3.1209	39.362	28.6064	9.85439	-12.8938	11.3621	0.62217	18.8869	9.1564	14.4309	-16.2896	-19.0045	9.28616	-9.4175	-20.115	-5.80629	24.5086	1.83022	3.15839	-13.5064	-21.1643	10.1851
419	54.0243	10.398	29.7601	18.1104	38.4492	40.7768	30.0931	24.3984	28.6931	47.977	20.2505	38.5139	31.7675	28.0114	22.2459	2.47123	2.68777	31.8958	33.0956	-7.71258	13.4716	-7.35153	27.8184	32.9816	16.1385	14.2895	35.4348	9.57476	27.7099	34.8404	38.9668	32.0892	13.2082	29.3241	-20.5628	34.5479	-11.3434	7.76365	-25.1306	30.9743	-13.9215	-2.81742	-11.7132	-1.60846	18.4972	24.604	1.71244	8.82274	35.9354
420	44.7957	38.2984	24.791	39.2731	15.745	15.207	22.6588	19.1006	-13.4672	-1.04491	10.3678	32.7713	16.1656	14.5508	2.92705	29.2947	21.6539	25.005	13.3482	9.68348	13.0113	45.3319	32.6455	12.9524	13.253	34.5473	-8.16409	6.11878	33.3966	6.66939	19.9376	18.2015	39.4614	-2.28244	3.97047	-5.77964	-1.53245	-12.2878	15.955	-3.80387	21.4357	21.6744	26.9124	12.1498	8.38732	30.625	33.8634	1.10253	11.3431
421	11.872	12.479	2.08431	32.6872	24.2882	5.8876	6.48481	61.0802	12.6741	-7.73389	-9.14355	30.4453	23.033	-18.381	9.20367	4.78719	27.3696	48.951	64.5318	71.1115	86.6904	90.2688	60.8466	47.4241	73.0012	51.5782	38.1551	30.7318	35.3088	20.8862	38.4639	47.0421	-13.379	7.20022	22.7806	4.36192	5.94428	35.5275	-18.8877	-8.30151	-25.7141	11.8751	-28.5339	13.0586	-5.34679	19.2496	25.8484	35.449	-9.94775
422	20.1663	37.8192	7.47288	6.12657	20.7806	-8.56495	13.0893	3.74365	21.3983	34.0525	10.7065	20.3604	17.0143	24.6676	9.32061	24.9733	28.6256	32.2776	19.9295	19.5806	18.2314	56.8817	80.5317	50.1813	37.8305	46.4794	19.128	33.7759	32.4239	11.0717	7.7192	35.3666	8.01384	-2.33933	17.3078	33.955	4.60215	-5.75088	-16.1034	-1.45573	15.1919	7.84017	3.48884	13.1376	-1.21279	6.43706	24.0879	-17.261	9.39123
423	27.244	19.0366	25.8221	7.59976	-1.63022	28.1325	3.88709	-3.36615	-0.62683	43.1043	37.8274	60.5428	2.2507	34.9504	20.6423	25.3266	19.0032	-14.3278	29.334	4.98813	-11.3651	20.2746	20.9072	6.53285	1.15175	36.764	3.36981	23.969	22.5623	43.1497	32.7313	26.3073	34.8779	6.44297	11.0034	-10.441	9.11001	12.6564	15.1989	19.7375	33.2721	-9.19644	13.3317	13.8566	14.379	-6.10139	-0.583867	-24.0687	0.444912
424	26.652	-1.56093	23.2209	6.99665	12.7668	11.5318	26.2907	12.0441	9.79236	17.5347	10.2716	6.00321	33.7298	31.4508	30.1665	15.8772	-17.4171	-6.71632	6.97997	-11.3288	18.3577	4.03978	15.7174	46.3908	37.06	-12.2748	35.3864	-29.9564	37.6974	70.3477	42.9946	6.63827	-1.72114	5.91616	14.551	-17.8168	-15.1872	16.4397	-8.93522	-0.312258	-21.6915	34.9277	25.5453	-6.83884	14.7759	14.3892	-8.9982	39.6131	15.224
425	12.8631	37.6315	20.3936	19.1486	-1.10317	11.6386	17.3731	34.1006	10.8215	4.53515	13.2418	4.94146	32.6346	-9.67952	-16.0005	5.67187	-23.6625	18.9966	0.649547	11.2958	-17.0643	26.5696	12.1974	-5.18059	22.4357	42.0465	4.65198	-5.74806	23.8472	49.4376	-6.97654	-6.39512	31.1821	-17.245	32.3244	31.8902	-3.54735	19.0117	-14.4319	15.1218	-9.3272	15.2218	-37.2311	-4.68613	21.8576	24.3998	5.94114	15.4814	8.02133
426	-7.25056	10.3342	-16.0861	26.488	18.0571	35.6216	26.181	1.73581	41.2865	-0.167464	11.3745	26.9126	22.4472	20.9781	-11.4945	19.0299	25.5514	13.0701	33.5866	8.10055	23.6124	12.1224	35.6308	20.1378	31.6436	10.1484	35.6525	66.1559	-1.3408	13.1625	20.6659	3.16972	8.67418	-18.8208	-10.3144	8.19327	-8.29756	15.2131	7.72592	4.24092	3.75801	18.278	1.80067	-10.6739	21.8549	20.3869	13.9227	-24.5381	10.0054
427	37.779	18.3873	6.98584	10.5741	19.1524	42.7213	8.28032	40.8299	11.3704	-0.0984997	25.4237	40.9371	-38.5578	17.9387	-29.573	24.9074	26.3801	10.8453	0.303449	4.75438	4.19855	19.6362	28.0676	34.493	41.9126	16.3268	54.7358	16.1397	15.5391	53.9341	10.325	14.7121	13.0956	15.4757	15.8531	25.2277	16.5999	8.96983	46.3381	21.7048	4.07	26.4344	15.7981	21.1612	23.5242	-16.1128	-15.7493	-5.3853	-11.0202
428	33.4378	-12.9712	23.6124	21.1881	25.7561	7.31682	10.8696	-0.585201	13.9527	5.48283	9.0055	11.5208	-12.9709	-12.4701	31.0237	33.5105	25.9904	-4.53637	11.9305	23.3907	-1.15533	4.2925	21.7344	-16.8295	36.6011	19.0263	1.44632	44.8611	14.2714	-7.32294	13.0784	9.47559	31.8689	6.2583	7.64447	35.0274	15.4074	-0.2156	-14.8409	-9.46844	16.9018	-13.7296	6.63752	5.00313	3.36786	2.7316	-1.90504	-18.5422	17.8207
429	17.9744	16.3756	24.7696	0.15589	45.535	-6.0927	13.2725	26.6311	-16.0167	19.3291	10.6688	6.00262	32.3309	6.65363	27.9711	18.2836	20.5913	25.8944	10.1934	16.4882	35.7792	9.06655	-16.6494	26.6315	31.9096	50.1851	-0.541749	-3.27085	13.9983	28.2659	-14.4679	3.79722	-2.93855	23.3249	4.58815	18.8512	18.1144	17.3778	-10.3581	3.90686	-8.82732	-2.56011	12.7086	-20.0211	-7.7488	18.5255	26.8024	21.0816	-31.6363
430	5.0195	42.3484	32.668	4.97804	48.2789	11.5709	10.8538	18.1281	-8.60608	-3.34869	26.9006	21.1419	35.3756	2.60172	36.8206	36.0324	20.2374	-10.5642	27.628	11.8141	40.9944	26.1691	-0.661505	20.5029	16.6626	21.8178	23.9688	10.1158	33.2593	32.3993	11.5363	19.6705	-0.197798	5.93158	15.0591	-10.8151	9.30929	18.4325	-6.44499	11.6769	-12.2015	4.92013	10.042	20.1644	17.2876	1.41185	-25.4625	40.6646	9.79363
431	18.0376	15.2637	22.4863	49.7052	5.92093	-18.8663	23.3435	5.55059	2.75538	-1.04217	-10.8417	5.35692	37.5541	-11.2502	7.94437	0.138043	0.331033	-10.4764	-1.28406	1.90823	9.10072	-18.7063	39.4873	-1.31825	8.87736	6.0743	2.2728	-8.52703	37.6752	25.8797	24.0866	-23.7039	18.5084	13.7237	1.94235	18.1644	19.3902	-16.3804	4.85316	5.09094	25.333	-3.42029	-24.1688	-4.91259	7.34885	15.6154	-19.1126	7.16488	-13.5518
432	13.039	18.2498	-9.54114	-21.3339	1.87182	21.0763	3.27941	-0.518489	23.6828	-10.1166	0.0833836	32.283	11.4826	3.68205	11.8817	12.0816	32.2821	14.4832	7.68528	-4.11171	-36.9075	0.298058	-11.4948	13.714	10.9246	8.13734	-9.64776	11.5694	-23.2108	20.0116	18.2369	37.4651	12.6965	14.931	-11.831	25.4107	7.65595	1.90496	-6.84195	19.4152	-14.3235	-1.05778	-8.78761	16.487	17.7664	-46.9496	3.3395	28.6334	-17.0675
433	28.6353	-13.0524	3.25451	21.5558	-22.1484	54.1422	27.4272	11.7069	23.9815	23.2508	31.5149	-1.22601	22.0283	15.2776	-10.4778	12.7622	38.9976	26.2287	-24.5443	7.6785	1.89732	6.11232	28.3237	35.5316	15.7361	23.9375	15.1359	11.3314	5.52438	10.7149	-29.0968	8.08941	-2.72625	-6.54367	27.6375	10.8174	17.9963	-0.825874	31.3514	-7.47177	6.70469	-7.1188	-20.9422	22.2348	0.412329	-7.40942	-10.2301	13.9503	23.1322
434	16.5857	5.99437	34.3994	14.8005	11.198	37.5922	-0.0171419	0.370343	24.755	-3.8634	-15.4845	33.8918	-17.7341	26.6376	25.0072	28.375	10.741	7.10552	-4.53119	27.8307	34.1916	14.5516	2.91093	3.26976	27.6283	8.9866	16.345	24.7033	-5.93775	13.4217	-4.21817	15.1428	34.5049	0.867957	19.2326	-3.40128	5.96654	0.336003	9.70766	-18.9185	-7.54266	5.83586	7.21696	44.6006	3.98722	13.3767	0.769419	10.1652	21.5645
435	45.2602	2.62479	-15.013	-11.6535	31.7038	15.0593	20.4127	53.7646	-3.88476	10.4645	20.8129	-13.8395	20.5078	1.85466	14.2015	29.5485	-23.1041	25.244	35.5931	26.9432	22.2947	39.6476	40.0024	56.3593	27.7184	9.07994	24.4442	11.8112	12.1816	6.55527	36.9325	4.31357	-6.3014	14.0876	-0.518784	-9.1206	-5.71764	3.69006	12.1031	-8.4785	-10.0548	-0.625297	-13.1899	47.2512	21.6987	14.1523	-20.3875	-1.92098	46.5525
436	34.1144	42.419	-0.28207	3.01109	-34.7011	25.5818	6.85981	4.13325	-5.59742	18.6678	-1.07066	-5.8125	35.4427	8.69492	8.94465	21.1922	39.4378	20.6818	10.9246	47.1663	7.40721	55.6477	17.8882	30.1288	51.3699	-8.38824	63.8547	36.0989	31.3449	41.5928	1.84291	-1.90445	31.351	-14.3907	-2.12888	-10.8635	-29.5942	-4.32105	-4.04334	9.23897	22.526	4.81821	-4.88425	-3.58133	14.7275	25.0421	8.36311	0.690278	-4.97581
437	12.9361	-23.7103	35.6462	11.0052	16.3671	21.732	-12.9002	-13.5295	-24.1554	23.2217	21.602	-36.0142	18.3731	3.76366	-5.84218	39.5556	31.9572	-0.637505	25.7719	23.185	12.6022	10.0234	15.4488	23.8784	18.3123	45.7506	27.1933	6.64033	39.0921	19.5485	-1.99043	31.4754	26.946	-17.5788	38.9016	8.38699	-2.12266	0.372485	6.873	32.3786	-6.1108	28.4053	24.9266	-5.54714	7.98474	3.52169	4.06428	-15.388	10.1653
438	14.9759	11.4758	-22.0295	26.4594	3.94286	23.4212	20.8941	25.3617	24.8244	-15.7182	-17.2657	25.182	-7.37479	-36.9364	17.4975	17.9271	35.3525	24.7739	1.19159	17.6054	10.0156	12.4224	15.826	20.2266	20.6243	-19.9806	8.41198	-1.19793	-3.80974	-16.4235	-9.03888	11.3442	22.726	29.1065	4.48628	-22.1346	38.244	12.6222	14.0004	12.3789	2.75744	15.1368	14.5168	24.8976	-6.72018	-9.33683	-4.95174	-11.5651	37.8237
439	8.26003	35.0089	52.7507	12.4846	16.2108	8.9296	38.6401	28.3426	11.0374	46.7237	51.4018	9.07178	20.7338	16.3873	39.0326	24.6696	66.2986	13.9194	44.5325	21.1372	22.7341	-9.67686	15.9045	24.4782	26.0445	35.6033	30.155	8.69939	-6.76291	44.768	19.2924	50.8104	3.32212	11.8276	22.3275	38.8217	-13.6895	13.7939	7.27249	14.7463	-0.784688	5.68024	4.14106	-5.40224	5.05106	30.5007	-26.0525	-32.6089	-9.16781
440	29.3102	54.915	30.5135	5.10528	13.6907	-0.729779	28.8433	-15.5896	-8.02818	-15.4728	-24.923	14.6213	5.1606	18.6944	24.2232	-8.25277	42.2666	10.7814	22.2922	-20.2014	-9.699	19.7997	7.29484	-5.21335	0.275287	13.761	28.2439	-5.27592	8.20214	34.6781	26.1521	14.6244	38.0952	20.5645	17.0329	-15.4995	15.9674	14.4336	-5.1002	-4.63402	-1.16792	-2.7012	1.76609	6.23391	13.7029	4.17289	5.64443	-9.88272	-2.40789
441	-0.299628	19.3989	34.094	-3.21476	-2.52706	15.1575	-6.16155	-1.48393	6.19086	15.8622	14.5306	10.1961	14.8591	13.5191	16.1765	4.83149	4.48413	13.1345	-3.2169	33.4294	3.07373	16.7163	18.3573	20.9967	20.6347	-7.72853	-14.0929	37.5413	33.175	-15.1922	35.44	1.07164	20.7029	10.3335	-3.03578	-29.4051	37.2257	7.85624	-6.51254	2.11908	4.7509	-10.6163	30.0172	-14.3488	2.28657	-14.0774	-1.4398	0.198689	25.8389
442	10.845	21.5029	16.1525	30.7932	-1.57477	-4.95099	10.664	0.270417	8.8688	22.4586	24.0401	6.6136	16.1794	17.737	16.2869	-21.1707	-16.6357	-11.108	23.4129	0.926743	17.4339	8.93451	19.4289	8.91722	7.3997	11.8766	9.34809	-10.1858	8.27569	0.732496	-10.8151	8.63317	28.0775	-11.4819	16.9554	21.3897	11.8212	19.2498	-9.32357	7.101	20.5236	-32.055	-8.6349	16.7841	37.2026	24.6206	11.0386	17.4566	3.8752
443	-4.56237	28.8879	30.3327	32.7718	38.2059	17.6356	0.060818	15.482	26.8999	29.3143	20.7259	20.1349	39.5421	-30.0528	17.351	-4.24632	23.1557	25.5574	-7.04063	24.3615	-0.23562	15.1683	19.5737	-2.01905	19.3903	25.8021	17.2167	53.6342	-13.9447	8.48025	11.9093	2.34268	47.7808	-15.7763	20.6721	19.1261	22.586	14.0517	22.5241	3.00318	2.48892	-18.0179	-15.5173	12.9906	1.50671	11.0306	46.5631	-4.89617	-21.3465
444	36.0905	-16.1725	24.5315	-0.926174	18.4027	14.9851	-9.42319	-20.8634	27.6696	31.1697	14.6419	0.0852981	16.0219	-45.9661	11.8459	47.4581	-10.6307	-0.742384	10.1246	18.9705	33.7964	9.60249	-15.6099	-0.840601	11.9115	18.6466	46.3661	16.6163	2.44441	27.258	4.05795	-9.15641	19.6157	36.3743	14.1235	1.86094	23.5884	22.3037	5.01197	13.7107	15.4004	-11.9168	13.7216	-9.78474	-1.93379	-2.88038	19.2659	1.46763	2.30754
445	12.3807	-20.0953	-14.574	11.9444	1.46079	21.9756	29.4889	-11.9989	-4.48703	23.0243	31.5357	-21.9525	21.5603	-3.92602	10.589	-0.894367	20.6243	7.14516	-4.33117	-15.805	-7.27576	63.2567	27.7927	7.33249	8.87619	1.42404	17.9763	2.53274	29.0942	-1.33945	31.2319	-3.19147	24.3904	21.9775	36.5705	28.1691	-4.22641	-2.61638	49	32.6223	44.2505	10.8853	32.5262	48.1731	38.8267	44.4863	-13.8474	16.825	-20.4959
446	-13.3661	-30.6578	-33.956	0.738717	9.4269	30.109	-33.2154	35.454	-20.8821	11.7757	52.4279	9.07486	14.7169	24.3537	-10.0143	13.6131	31.2363	20.8552	16.4706	-1.9181	-11.3102	-4.70567	18.8959	48.4946	3.09078	20.6846	0.276267	26.8658	18.4539	-1.95943	16.6261	16.2106	3.79435	35.3773	12.9603	6.54321	40.1263	46.7094	45.2935	3.8784	-0.53597	-2.94878	10.6399	3.22989	23.8221	-18.584	20.0126	-4.38873	20.2129
447	29.8036	40.2063	24.6006	4.98613	-8.63662	-15.2673	6.09395	-14.5525	14.7937	35.1325	37.4643	22.7893	78.108	24.4202	8.72641	24.0269	10.3219	44.6116	-14.1034	9.17683	20.4527	-11.2756	31.9924	39.2569	20.5181	42.7765	32.0323	29.2856	71.5371	26.7869	-8.96478	24.2825	22.5289	19.7748	17.0205	17.2664	11.5126	-8.24059	34.0073	36.2565	1.50706	-14.2404	-9.98571	6.27123	9.53096	16.7935	29.0594	37.3286	5.60167
448	41.861	8.24627	3.62783	10.0055	30.3797	34.7509	7.11898	16.4842	1.84713	25.2075	9.56586	30.9224	-42.7226	23.6309	-19.0167	-26.6653	11.6855	25.0359	16.3862	19.7364	32.0868	28.4377	18.7894	20.1419	30.4957	34.8508	4.20748	27.5658	33.9264	15.2892	2.65439	9.02226	11.393	23.7665	47.1435	25.5239	28.9079	22.2955	14.6873	21.0831	4.48305	34.8877	46.2969	50.7106	22.1294	45.5531	13.9822	23.4163	11.8561
449	-8.90006	-5.49249	20.9153	-16.677	8.73086	6.13931	11.5481	23.9574	28.3677	6.77859	13.1905	8.6035	9.01794	8.43354	20.8506	-10.7307	55.6897	1.11195	11.5364	31.9627	31.3912	0.822081	6.25537	14.6912	27.1297	34.571	44.0153	14.4622	15.9125	12.366	21.8229	-7.71689	20.7469	28.214	40.685	55.1599	23.6386	32.121	53.6078	26.0986	-5.40657	28.0928	19.5964	46.1043	11.6168	20.1337	17.6554	-15.8185	32.7125
450	4.00038	-4.36411	55.2688	31.8984	26.525	3.14899	8.76966	-12.6127	41.0024	-31.3858	25.2231	24.8292	4.43279	40.0334	25.6313	6.22669	-3.18038	15.4101	-2.0013	29.5848	17.1688	17.7509	-13.6688	11.9098	17.4869	24.0626	36.6371	9.21013	-12.2175	18.3541	10.9251	32.4957	13.0659	20.6357	9.20583	33.7762	16.3469	45.9179	3.48996	-6.9371	-19.3634	30.2119	-0.211348	-12.6333	1.9468	4.52858	14.1128	-27.301	16.2879
451	25.4149	24.287	21.1553	36.0185	6.87722	12.7316	-5.41923	35.425	27.2647	12.0988	-0.0721432	33.7518	30.5708	2.38429	7.19244	40.9953	-3.20699	24.5854	56.3729	44.1548	34.9315	41.703	21.4694	47.2308	30.9872	11.7386	31.4852	63.2267	49.9639	55.6965	44.4245	24.1483	41.8677	23.5826	37.2939	-1.99874	48.7048	4.40437	6.10078	20.7938	-14.5168	18.1699	25.8537	11.5343	-14.7875	24.888	-13.4385	1.2324	-20.0983
452	-16.9931	-0.0962876	35.7938	-7.32384	17.5511	1.41889	-6.72139	12.1305	29.9751	17.8113	17.6396	32.46	49.2727	16.0771	-14.1265	4.66195	-22.5575	27.2152	18.9805	26.7377	22.4872	20.2293	29.9638	17.6911	59.4113	10.1243	9.83056	24.5297	15.2226	4.90912	-1.41058	-35.7363	21.9322	-13.4053	-18.7479	31.9044	14.5516	13.1938	37.8317	9.46538	22.0946	6.72042	7.34259	24.9611	18.5768	4.18941	-19.2003	-6.59269	-3.98684
453	19.2463	13.7257	22.1908	-9.35865	37.0776	54.4999	-0.0920728	15.3021	35.6828	-2.9501	15.4037	24.7444	-16.9275	24.388	-10.3089	9.98232	5.26186	17.53	35.7873	-2.96624	25.2699	0.496008	27.7125	43.9198	18.1183	50.3083	-31.5098	22.6644	2.83152	22.9918	12.1457	43.2937	-11.5638	-48.4264	11.7064	50.8351	-27.0399	19.0817	-2.79943	-19.6829	22.4317	-8.45516	22.657	-37.2314	4.88013	-10.008	-4.89533	-9.78145	-14.6658
454	-24.3796	14.1271	42.6282	13.1234	13.6132	17.0978	-10.4229	18.0513	26.5211	17.9861	29.4467	-14.0969	5.35586	2.80467	1.24998	-8.30795	-3.86888	-5.43259	-10.9986	-6.56712	-10.1377	-10.71	-2.28383	19.1411	-17.435	11.9882	-6.58914	2.83313	36.2557	23.6785	-1.89804	7.52624	-9.04837	-2.62183	7.80657	4.23686	2.6693	-11.8961	13.5414	1.98182	17.4251	-25.1279	-18.6773	2.777	0.235606	14.6983	5.16588	24.638	24.1153
455	-1.22605	18.2901	14.8051	-4.68134	8.83108	8.34279	-45.1466	44.3633	-4.12701	35.382	5.89066	6.39925	51.9081	-1.58317	-6.07416	33.4353	-9.0547	20.456	5.96778	-4.51973	5.99383	1.50861	19.0247	49.5423	13.0615	28.5824	32.1052	5.62961	-8.84364	1.68529	4.21651	13.7501	41.2863	30.8247	-20.6339	20.9104	2.45749	6.00731	43.5605	4.11686	26.6762	1.23909	-15.1946	-9.62509	-36.0518	31.5249	-11.8945	30.6896	26.2777
456	19.3869	37.8809	36.3618	51.8293	13.284	24.7263	-6.84385	6.574	12.9804	42.3753	33.7592	5.13241	7.49553	11.8485	7.19197	9.5262	15.8516	23.1686	43.4777	17.779	42.073	19.3602	12.641	32.9157	22.1848	17.4487	35.7078	26.9624	7.21315	44.4604	46.7045	54.9458	-2.81509	1.42198	0.657705	-4.10764	1.12636	0.359975	-14.4061	-0.17171	5.06353	20.3002	-34.4614	40.7789	12.0219	-12.7325	17.5164	-32.2312	-30.9748
457	-8.23306	39.0583	45.3513	-22.3537	-8.05625	-7.75569	13.5481	10.8556	-9.83245	11.4839	-28.1949	-1.86823	4.46424	17.8026	21.1473	5.49871	29.8571	-5.77715	52.5964	18.9775	15.3668	22.7645	-11.8292	12.5859	57.01	12.4434	11.8863	2.33849	25.8007	43.2728	-6.24499	28.2474	36.7501	-1.73707	-2.21346	18.3207	1.86556	-12.5792	-23.0129	31.5642	17.1518	-1.24939	45.3602	-7.01967	-3.38842	47.2533	13.9061	2.56932	5.24352
458	42.3987	31.5347	-4.34467	-10.2403	53.8496	-6.07634	3.98314	12.0281	31.0584	3.07468	7.07675	-8.54241	13.4135	7.35559	9.28415	9.19981	-1.89733	9.99304	32.8717	31.738	2.59244	-16.5644	-5.73231	22.089	10.8997	3.70004	16.4905	21.271	8.04242	20.8048	-10.4416	22.3035	11.0403	0.76881	9.49012	-1.79597	9.91093	-0.389347	1.30427	-10.0083	-21.3272	6.34853	-7.98105	-13.3161	16.3444	4.95911e-05	-17.3485	14.3284	-15.6861
459	28.3185	13.7854	5.248	-7.29402	52.1597	20.6095	-4.94484	13.4969	-24.0648	22.3696	18.8007	-7.77149	-3.34656	21.0753	8.4943	9.91077	15.3249	24.7367	16.1467	22.5546	17.9609	39.3657	17.7691	60.1715	45.573	19.9737	41.3739	13.7735	31.1732	5.57299	-2.02703	15.3734	39.7744	14.1761	19.579	11.9831	-2.61149	2.79533	11.2041	-2.38516	10.0275	11.4426	-17.1398	14.2803	7.70332	-15.8708	-5.44164	-28.0094	10.4266
460	15.1479	-0.32481	33.1949	14.7063	11.2096	1.70484	30.1916	-15.3301	-0.859944	-23.3985	-3.94552	8.49901	20.9353	25.3629	23.7822	2.19321	22.596	30.9906	15.3774	12.7561	25.127	-26.5097	16.846	22.1945	12.5358	-3.12992	16.1976	7.51844	36.833	14.1415	37.444	4.74091	10.0323	13.3184	27.5997	-10.1237	27.1484	29.4163	35.6804	-3.0591	33.1979	-8.54794	-5.2966	22.9521	14.1988	1.44342	-22.3135	-0.0717993	-3.83106
461	12.4506	-10.9469	11.6553	41.2565	12.857	14.457	36.0558	-8.34632	27.2509	37.8469	7.44182	19.0357	33.6288	12.2206	0.811156	11.4007	-2.01092	-14.4237	15.1628	27.7479	7.3319	-39.0852	-5.5033	-6.92243	49.6574	0.236338	22.8143	1.39113	22.9674	34.5428	4.11742	-19.3086	-10.7354	-28.163	18.409	31.9806	-14.4483	34.122	1.69234	43.2624	33.8318	-20.5986	-12.0291	-36.46	25.1094	-1.32142	-10.7519	9.81759	3.38757
462	42.9379	4.45763	39.9658	-7.53832	-2.0543	6.41806	12.8783	4.32681	11.7638	19.1889	23.6025	28.0047	21.3958	39.7756	31.1445	-12.4974	-1.14993	30.1872	6.51434	3.83137	8.13871	19.4366	17.7253	10.0051	20.2763	32.5391	17.7938	19.0407	59.2803	19.5127	-13.2616	4.95756	-15.8294	12.3777	11.5795	-1.2238	-5.03188	25.1555	24.339	-12.4812	-2.3048	-2.1313	10.0396	8.20818	21.375	-2.45985	14.7043	-14.1325	-5.96957
463	14.8364	16.5687	5.29402	6.01163	33.7219	47.4251	42.1206	38.8087	-12.5102	7.16318	0.829284	-9.51179	38.1403	27.785	-13.5774	9.05341	23.6774	29.2948	11.9059	-10.4897	10.1084	-14.2995	-6.71347	25.8668	28.4415	17.0107	-5.42532	57.1333	5.68733	54.2367	-20.2185	30.3222	26.8587	22.3912	7.92031	-2.55396	29.9686	10.4879	33.0048	23.5192	22.0311	42.5412	16.0496	32.5561	16.0616	13.5657	1.06918	11.5718	29.0743
464	-8.67496	-1.07303	11.5285	18.129	-17.2713	48.328	18.9262	20.5237	33.1207	49.7168	16.312	35.9067	-1.49904	-8.90569	68.687	-14.7208	-4.12909	0.462078	13.0531	31.6435	12.2335	31.8232	32.4127	-1.99796	29.5913	3.18041	33.7696	-10.6415	28.9479	35.5375	22.1274	-2.28236	25.3083	35.8991	-0.509154	9.0832	10.6763	-17.7302	13.8645	-15.5398	56.0565	5.65429	-19.7468	23.853	-12.5455	34.057	-3.33876	2.26671	19.8741
465	38.9983	24.5664	4.13289	11.6972	31.2596	-0.179276	27.3799	9.93757	7.4941	43.049	19.6027	46.1552	34.707	5.25753	15.8072	-27.6438	24.9046	9.45236	13	1.54706	3.09387	10.6406	3.18721	53.734	15.2809	29.8281	11.3757	15.9235	37.4721	8.02143	-31.4285	-20.8775	27.6744	-14.7729	-13.2188	23.3365	-9.1068	16.451	-24.9895	16.5717	14.1341	44.6987	-33.735	6.83286	-18.597	19.9748	-10.4509	12.1252	12.7038
466	-9.05433	-16.5153	18.0205	14.5524	13.0808	49.606	14.1274	-4.35466	-24.8398	39.6715	17.1795	17.6844	32.1865	14.6852	-12.819	-15.326	21.1643	-9.34814	-0.862848	-1.38024	29.1	-6.42192	12.054	20.528	-23.9999	0.470497	-3.06072	-19.5937	12.8723	-8.66302	0.800591	-2.73674	2.72511	-4.81398	-0.353369	18.1068	-17.4333	-6.97377	5.48598	17.9458	7.40572	-0.133773	11.3273	12.7887	20.2511	-8.28576	-0.821373	14.6439	12.1107
467	30.6115	12.9848	4.35144	-17.2888	-15.9354	14.4118	27.7529	14.088	-1.58227	3.74182	44.0607	43.3746	19.6839	19.9885	29.2888	37.5851	8.8775	17.1664	40.4521	26.7345	44.0141	-9.70882	21.5659	-0.161491	33.1093	-4.62148	31.6464	41.9131	34.1791	-12.5555	-16.2904	8.97456	16.2397	48.5052	14.7714	4.0385	-22.6933	19.5762	-7.15259	29.1204	23.3954	-18.3273	-14.0475	19.2349	-20.4797	4.80874	-11.8994	5.39586	18.695
468	0.275374	22.5884	21.8986	17.2056	32.5098	54.8117	-0.889061	30.408	15.7032	18.9964	50.288	-0.421794	4.8673	11.1552	34.4423	12.7288	27.0149	5.30075	37.5868	43.8728	27.1593	8.44646	20.7344	37.0234	32.3136	39.6053	9.89863	38.1937	30.4909	-0.209637	18.0923	-25.6031	-1.29574	-7.98547	9.32817	14.6452	10.9658	11.29	-11.3817	43.9507	6.28722	-10.3717	14.974	-26.6757	10.6797	3.03991	-29.5945	-8.22372	36.1527
469	15.4227	2.22284	23.3157	-1.61527	50.4314	6.4543	-0.545793	0.630673	8.53056	48.4064	29.2588	21.0881	11.8945	29.6775	-3.56262	-6.82541	16.8892	5.58142	51.2517	35.8999	20.5262	12.1311	-3.28512	-12.7222	18.8202	11.2644	-14.3112	26.0934	19.4792	-2.15376	-5.80504	2.52572	9.83892	21.1349	8.41428	38.0823	19.2218	21.3446	20.4532	39.5469	35.6261	23.6919	-13.2552	-32.216	17.8119	16.6992	10.5752	8.44081	-10.7037
470	39.8119	10.2031	22.5832	61.9521	16.3105	59.6587	-3.00325	29.3252	11.6445	54.9548	42.2566	32.5501	8.83602	60.1143	15.3856	-15.3498	33.9085	18.1609	23.4079	58.6496	40.8866	19.1193	22.3479	-6.427	14.7949	20.014	23.2306	38.4451	24.6581	9.86972	-3.91954	-8.70932	4.50073	0.71086	-17.0783	31.1334	-10.6536	11.5609	8.77745	-4.00368	17.2177	1.44218	-11.3301	22.9012	2.13642	-28.6242	-16.3802	21.8684	6.12228
471	31.4753	14.6817	49.882	14.0762	30.2645	-0.552523	8.62503	23.7976	-16.0346	11.1287	-2.71222	7.44293	17.5945	-6.25736	-16.1123	21.03	-18.8302	1.30737	1.44314	-14.4228	11.7101	18.8419	-1.02702	23.1037	28.2343	20.3652	-6.50349	13.6286	5.76184	12.8965	12.0328	11.1711	-20.6883	22.4548	-11.3993	10.7498	-34.0977	2.05841	4.2185	-4.61721	0.55146	-25.2751	5.90338	-12.9131	13.276	-33.5292	14.6715	24.8783	-23.9085
472	5.24121	28.6379	-2.96801	-19.5769	27.8117	10.1979	20.5815	-4.03712	23.3423	21.7194	-13.9054	9.46802	11.8399	6.21015	-12.4211	2.94641	-2.68724	18.6781	38.0427	45.4064	-4.23058	24.132	5.49421	43.8562	43.2181	39.5801	2.9423	14.3046	33.6675	0.0310729	5.39531	18.7604	66.1264	20.4934	-4.13821	-0.768488	16.6027	39.9753	47.3497	29.726	28.104	-0.51571	12.8667	4.25113	-7.36188	0.0273729	11.4194	-3.1862	8.21118
473	6.65727	36.1909	0.720076	-27.7559	21.7634	4.27816	18.7879	16.2928	-25.2066	41.289	5.77996	26.2664	-11.2513	32.2263	1.69954	9.16861	14.6336	7.09455	4.55186	0.00515681	26.4548	8.90095	36.3437	15.7833	25.2197	29.6532	14.084	-10.4881	10.9376	6.36098	33.7823	3.20162	-2.38078	3.03503	18.4497	0.863071	-1.72455	3.68679	-2.90231	11.5081	-12.0819	26.3282	-15.2616	-3.85136	-16.4404	11.9711	-38.6164	5.79701	-8.78813
474	33.5445	16.965	31.3778	15.7827	41.1799	26.5699	16.9524	25.3277	-14.3038	-3.94229	7.41262	-9.23883	8.10369	12.4401	-16.2293	18.0959	37.4158	54.7307	31.041	-1.65338	13.648	31.9455	26.2393	3.52975	25.8171	15.1016	19.3835	19.6631	42.9409	14.2171	13.4919	24.7657	-21.9613	19.3112	18.5837	-27.1437	7.12945	-10.5968	7.67812	-7.04557	9.23224	18.5121	2.79429	27.0788	21.3663	-15.3433	-45.0494	27.248	43.5494
475	10.3269	35.9376	15.5392	20.1309	13.7131	-3.71402	37.849	40.4024	21.9466	16.481	28.0058	31.5214	8.02777	25.5247	27.0125	-19.5088	15.961	27.422	21.8746	32.3184	22.7539	21.1811	35.6004	48.0118	44.4156	33.8119	37.201	2.58283	25.958	18.3267	1.6889	4.04501	-1.60478	20.7396	-2.92127	-17.5873	27.7418	20.066	24.3861	20.702	-21.9861	13.3223	-3.37254	17.9294	-6.77137	-3.47476	-10.1803	-26.8879	-9.59706
476	28.0692	28.2555	15.4257	22.5786	-4.50643	1.53061	1.56086	15.5796	18.5774	25.5687	11.2372	-25.2721	11.205	38.6636	21.104	2.52656	-27.0663	13.3255	7.70243	-6.0764	0.953167	24.9681	-12.0309	24.956	0.929369	10.889	13.8357	16.7692	17.6902	-0.875011	-12.9716	-9.08053	-7.20153	27.6655	-33.4782	-30.6331	37.2014	-19.9752	-16.1613	25.6425	-22.5634	-14.7782	-23.0019	0.765276	-9.4753	-14.7241	-6.98059	11.7556	-26.5149
477	19.234	-19.467	25.8266	21.1147	-2.60215	25.6763	14.9501	10.2197	32.4856	7.74758	-11.9938	7.26183	-6.48522	-7.23485	8.01335	-4.7403	1.5045	10.7481	-0.009196	-36.7672	20.4745	5.71619	-24.0418	30.2008	3.44437	5.68916	8.9355	-22.8165	40.4339	-0.313355	23.9422	-29.7993	-5.5374	20.728	5.99736	2.27093	-12.4511	6.83154	16.1193	-9.58775	-21.2894	0.0147928	19.325	12.6413	4.9642	9.29363	3.63014	21.9736	-11.6755
478	23.2982	11.6439	-10.0063	-23.6526	19.7054	17.0682	-1.56444	13.8079	-8.81435	-3.4314	15.9571	-9.6485	-16.248	34.1585	4.57126	11.9905	11.4165	-9.15082	-13.7109	35.7358	13.1898	4.65103	7.11975	-18.404	-3.91999	13.5717	4.07131	20.5786	-13.9059	21.6177	13.1495	-26.3105	-5.76228	0.793982	-17.6411	-2.06783	10.5138	11.1036	18.7022	-6.69084	4.92426	-14.4519	-18.8196	35.8208	13.4699	-3.87297	-4.20719	35.4665	-19.8511
479	-8.64942	14.8654	31.3765	8.88328	-15.6139	55.885	27.3796	15.8702	-13.6432	39.8392	35.3175	8.79179	30.2623	9.72872	5.19123	-4.35003	5.105	40.5564	-29.9955	37.4489	9.89	16.3279	33.7627	17.1945	30.6236	32.0499	24.4737	29.8949	40.3141	7.73128	-9.8535	17.56	24.9719	13.3823	11.7916	20.2	-10.3926	-6.98595	20.4204	8.82652	-21.7677	20.6384	2.04486	16.4516	-14.1408	7.26744	7.67701	14.0876	10.4999
480	-6.8919	-14.2231	-2.56153	6.09222	-14.2615	-5.6224	-0.991032	-31.3671	-13.7502	0.85917	12.4613	13.0563	3.64456	6.22562	2.79985	-17.6326	-1.07158	10.483	0.0315732	11.5737	-4.89005	18.6403	2.1651	-0.315576	-13.8015	5.70744	-8.78848	22.7107	32.2056	-3.30381	4.18273	1.66543	21.1445	7.61986	-8.90771	-10.4383	24.0284	-20.5077	-0.0457798	14.414	-5.12827	15.3281	16.783	-5.76338	25.6895	-17.8585	38.5932	-2.95557	0.495903
481	36.5221	45.14	-0.245482	-0.635014	6.97177	-16.4248	33.1747	13.7705	0.363194	22.9521	-4.46253	-17.8804	46.6987	19.2744	18.847	3.41663	28.9834	8.54746	22.1092	35.6681	-10.7754	-13.221	33.3312	27.8815	-0.570072	-14.0233	28.5221	-7.93422	33.6086	35.1503	0.691223	5.23143	6.7711	6.31012	16.8492	-13.6117	-24.0725	-13.5333	28.0067	-19.4526	39.0885	-14.3691	-12.8255	0.719061	-9.73463	26.813	-8.63723	44.9141	15.4679
482	8.8646	8.41367	40.9527	21.4811	2.99965	-3.49139	27.0077	20.4975	3.97838	11.4501	-18.0867	-2.63193	39.815	6.2539	21.6853	22.1094	3.52671	19.9374	-10.6581	-0.259688	44.1331	1.52048	-2.09708	20.2807	5.65423	5.02377	8.3897	-4.24781	9.11194	3.46913	-30.1759	-8.82279	26.5288	-4.12091	16.2287	21.5779	3.92703	14.2762	-8.3739	-3.02305	15.3289	3.6826	-8.96174	-41.604	4.7565	12.1197	0.486402	-5.14359	2.23046
483	63.2237	22.132	20.0218	24.892	57.7433	35.576	9.38936	40.1839	44.9601	28.7172	19.456	3.17647	19.8792	15.5638	-5.7692	2.88045	18.5131	2.12889	-10.2714	25.3119	50.8794	33.4315	-5.03139	30.4911	32.9994	39.4939	-13.025	-5.55701	8.89876	48.3425	40.7748	32.196	13.6066	18.0071	32.3981	-2.21981	7.15373	21.5191	-14.1228	15.2283	1.57287	-17.0883	23.2453	-3.42614	-21.1017	6.21893	-34.4635	-15.1487	27.1641
484	-3.50494	16.6304	-0.2421	-0.12389	1.98549	-11.9136	-12.8224	3.25934	2.33225	18.3951	1.44817	-9.50835	-3.47415	-2.45022	5.56387	14.5682	18.5628	-9.45245	-33.4768	-5.51136	-5.55545	-1.609	13.3281	16.2559	11.1747	14.0845	3.98546	8.87733	2.76118	11.6367	35.5042	7.36376	11.2157	19.0597	-4.1031	1.72713	5.55061	-0.632828	23.1779	-8.0173	-14.2187	12.575	8.36342	15.1466	18.9255	-34.3002	7.47039	1.23685	-17.9997
485	34.4105	27.1473	23.8771	3.5994	6.31464	33.0233	17.7249	-30.5802	4.10864	-11.2092	9.46688	2.13706	20.8018	25.4607	-17.8857	23.7628	-15.5936	28.0454	52.6803	-18.6894	23.9371	16.5599	3.17918	8.79535	-15.5914	34.0192	5.62746	31.2333	5.83757	3.44028	27.0417	17.6421	0.241792	3.84069	42.4397	29.0389	2.63836	15.2382	21.8393	-2.55849	7.04493	-10.3496	-1.74212	13.8673	4.47957	-40.9057	16.7124	21.3335	-5.04149
486	11.3073	46.8347	26.3552	-40.1318	37.3743	-6.12629	32.3661	-5.14809	40.3315	26.8044	27.2712	-3.26803	25.1871	11.6364	-7.91988	3.51858	-9.04804	10.3804	-5.19563	16.2236	21.6386	48.0495	22.4565	50.8599	13.2599	11.6567	13.0506	32.4416	-18.1698	22.2167	33.601	16.9837	-0.635264	61.7443	41.123	43.5009	2.87813	2.25483	34.6316	50.0085	42.3855	27.7633	10.1419	30.5213	-35.0978	38.2843	-11.3317	17.0541	-11.5579
487	34.1025	0.942643	-0.218338	6.6185	-10.5465	15.2868	-7.88245	-15.0541	8.77224	30.5955	5.41612	14.2339	7.04926	8.8612	-20.3299	0.47586	-22.7215	15.0779	21.8745	25.6675	-5.54288	16.2435	43.0265	22.8063	21.5828	34.3561	-1.87389	6.89257	5.65626	41.4168	27.1744	25.9289	33.6805	30.4289	30.1749	15.9182	48.6588	40.3965	25.1322	27.8655	33.5962	26.3252	18.0521	33.7766	-8.50024	9.22082	13.9406	-26.3414	8.37559
488	22.5371	37.1285	1.71601	19.2989	19.8776	13.4522	-13.9776	6.58826	-5.84976	17.7078	41.2612	25.8105	46.3561	-8.10242	10.4351	9.96898	13.4992	31.0258	13.5492	-6.93095	-8.41433	11.0992	24.6098	-10.8824	-23.3773	21.1253	31.6255	21.1232	2.61918	-2.88678	21.6055	1.0963	-12.4143	-8.92642	15.5607	43.047	18.5325	-0.982668	-10.4979	0.986658	56.471	-6.04413	2.44111	-8.07334	2.41322	8.90047	-32.6109	14.8787	-10.6299
489	29.7216	-4.86745	-5.46508	9.92845	6.31355	27.6906	33.0593	11.4202	41.7737	30.1194	25.458	46.7896	28.1147	39.4331	4.74519	35.0514	20.3518	30.6469	9.93687	7.22185	11.5022	33.7783	18.0503	56.3186	38.5835	42.8453	48.1042	19.3604	16.6145	-0.133257	-11.8827	-25.6334	33.6148	11.8622	22.1093	-1.64377	17.6034	4.85087	20.0993	-27.6513	17.5994	-0.148145	46.1062	16.3627	11.6217	13.8834	30.1482	3.41618	-0.312163
490	59.6441	48.3408	-6.96477	33.7267	17.4157	-16.8975	48.7866	24.4683	22.1481	36.8254	10.5004	9.17343	31.8447	2.51381	4.18098	45.8464	11.5101	35.1721	7.83299	43.492	-29.8503	32.806	22.4611	67.115	38.7679	15.4198	36.0708	25.7207	18.3702	38.0189	10.6672	26.3149	28.9622	22.6089	28.2556	-2.09786	11.5486	21.1947	18.8411	21.4877	24.1342	-1.21876	14.4286	13.0761	-27.2757	2.37276	-0.977877	-18.3282	9.32254
491	36.4298	24.9715	29.5085	48.0404	8.56787	37.0912	26.61	27.1248	31.636	23.1433	36.6471	30.1478	-1.35447	11.1402	21.6322	40.1217	7.60896	20.0941	20.5777	13.0593	5.53945	48.0183	-3.50392	35.973	52.4492	16.9249	14.4003	34.8754	25.3508	-23.1736	-10.6975	40.7792	20.2567	-7.26503	7.21465	19.6957	-32.8218	1.66207	30.1481	-6.36395	26.1259	13.6183	-10.8868	17.6103	-22.8895	-27.3868	19.1192	-9.37201	19.1403
492	24.7864	5.39424	-1.99846	-7.39221	11.2135	16.819	1.42381	26.0284	-25.3667	-9.76215	-11.1574	42.4476	46.0534	-12.3406	2.26605	-18.1265	12.482	32.0914	-13.2976	18.3143	24.9277	25.5426	25.1591	56.7774	12.3976	12.0198	81.6441	35.2703	34.8991	-7.46977	23.1639	26.8002	36.4392	47.0806	-14.2748	15.3727	17.0233	20.6766	-14.6665	-35.0065	27.6566	10.3233	0.993483	9.66677	-14.6561	14.0243	6.70864	19.3963	7.08797
493	-23.5901	34.0898	-21.2319	36.4437	24.1171	2.78844	21.4569	14.1228	13.7863	31.4467	13.1043	-2.2409	-13.5887	4.06018	31.7061	18.349	-5.01109	-16.3742	33.2599	19.8908	21.5186	-5.85664	42.7652	28.3841	25.0001	36.6132	21.2235	-10.1692	0.435598	28.0378	38.6374	27.2345	0.829171	32.4212	28.0112	4.5991	8.18486	27.7683	21.3502	-16.0698	9.50823	-40.915	13.6602	-11.7663	-6.19378	-0.622715	5.94757	-0.483399	0.0850971
494	6.20847	16.7918	30.3639	0.924109	46.473	30.0109	-30.4627	9.05274	1.55759	36.0515	17.5349	0.00804922	6.47134	-0.0754356	12.3682	9.80243	23.2276	3.64398	37.052	26.4516	23.8433	18.2273	-0.395956	9.9738	31.3369	13.6937	30.0446	-11.6103	8.72968	-15.9352	23.3954	24.7218	-26.9555	-15.6364	-12.3202	4.99341	8.30472	-8.38603	-22.0781	-2.77134	-0.465478	-15.1598	0.145832	3.45171	33.7585	18.0662	-2.62436	-17.3133	33.0002
495	29.8714	27.6419	44.4016	51.1497	46.8865	18.6125	73.3268	6.02987	-16.278	26.4027	25.0721	28.7305	37.3783	9.01477	25.6405	34.2555	12.86	13.454	-8.96193	3.61175	40.1755	4.72948	13.2739	40.809	44.3349	20.8518	-10.6399	22.8596	37.3511	22.8346	-0.689652	23.7786	19.2396	26.6934	17.1407	10.5816	27.0164	13.445	-16.1317	-15.7137	-5.30089	19.1074	11.5113	6.91084	11.3068	-12.301	-10.9118	-2.52572	-1.14207
496	41.2837	4.05578	19.8148	-6.44023	37.2912	47.0093	40.7133	26.4037	1.08076	31.7439	2.39336	9.02941	36.6523	1.26168	17.8578	-5.55909	-25.9889	0.568629	9.11386	30.6464	38.1669	33.6754	14.1722	34.6575	37.1317	18.5949	45.0474	-1.51067	10.9214	26.3436	4.75635	-1.84008	8.55463	-23.0594	-1.6814	6.68874	17.0514	5.40663	9.7553	16.0975	-15.5665	1.76386	-5.9111	2.40879	-13.2758	2.03524	-6.65745	25.6462	12.9469
497	7.75675	47.5644	-21.6391	55.1453	26.9178	62.6788	14.4276	-16.8356	38.8897	25.6027	20.3038	15.9931	19.6709	3.33669	31.9909	12.6336	23.265	17.8852	27.4946	25.0929	-6.31961	-2.74257	17.8242	24.3809	-1.0723	35.4649	6.99285	-4.48859	4.02142	20.5229	-11.9839	11.5014	31.9791	16.4491	15.9125	18.3691	1.81931	18.2633	33.7018	1.13498	21.5629	6.98641	-19.5944	-6.1794	-31.7678	-10.3596	12.0458	6.44856	11.8493
498	28.3911	30.1108	33.8208	-0.47944	19.2104	21.8908	28.5611	8.22164	18.873	24.5145	5.14672	-2.23025	-6.61601	13.989	-7.41466	21.1731	1.75249	35.3237	-16.1128	-2.55729	4.99066	-2.46869	25.0649	36.5916	15.1118	37.6257	14.1335	13.6353	-4.86825	28.623	36.1093	25.5908	28.068	21.5408	-27.9899	38.4758	9.93827	17.3975	19.8544	-14.6911	4.76117	31.2119	1.6611	-0.891075	8.55609	28.0024	11.4487	-8.10526	18.3413
499	-6.35014	-1.8272	21.7	22.2312	-24.2333	21.3071	53.852	20.4018	25.957	-7.48288	2.08257	-4.34646	12.2304	17.8127	-12.5993	4.99473	19.5947	1.20076	-5.18676	-30.5684	0.0561746	-6.31298	20.3242	6.96763	30.6174	32.2736	42.9361	-8.39541	51.2797	26.9612	24.6489	6.34281	10.0429	8.74881	24.4611	-4.82052	12.9038	-11.3665	24.3694	19.111	23.8579	-0.389413	-18.6313	-6.8683	-7.09974	14.6735	-14.5479	27.235	7.02307
500	2.95715	14.3484	-0.268147	-13.8926	8.47558	27.8368	-17.809	-10.4614	21.8802	-1.78443	0.545294	-3.13032	15.1891	23.5037	26.8138	39.1197	40.4218	16.7204	32.0159	46.3083	-0.40187	-3.11438	37.1711	23.4549	-0.262752	38.0185	5.29897	16.5788	-11.1415	26.1383	6.41837	0.699121	26.9808	-24.7365	-2.45223	13.8338	14.1218	6.41185	-37.2954	-22	18.2983	-0.399991	-1.09487	12.2138	17.5265	1.84316	-11.8357	-12.5101	-14.1797
501	7.84679	28.2265	-1.39576	26.9799	-8.64634	27.726	-16.9035	28.4657	35.8337	0.200429	0.566143	10.931	13.2954	4.65895	4.02208	4.38494	-18.2523	9.11034	-19.5266	26.8365	19.1999	-7.43601	3.9287	22.2942	1.66074	3.02831	-14.6029	14.767	0.138642	-5.48817	23.8867	20.2635	23.6422	-5.97718	26.4058	3.79111	-7.82118	14.5689	30.9617	-19.6427	-17.2445	-9.84309	10.5613	-4.03142	9.37926	17.793	4.21037	32.6309	11.0553
502	-13.1282	20.5073	34.1349	4.75394	28.3647	28.9675	11.5618	21.1478	-1.27393	-2.7041	-2.1423	5.4116	4.95793	15.4963	-3.97298	12.5503	22.0663	16.5751	10.0771	13.5721	46.0604	29.5423	18.0179	7.48741	25.9511	22.4092	0.861847	26.3091	36.7517	-3.81041	9.62303	-1.94771	-3.52239	28.899	11.3173	-22.2676	33.1446	-21.446	30.9613	-13.6335	27.7697	25.1716	16.5723	-7.0282	-12.6292	-7.2308	16.1677	-13.434	-25.035
503	21.4081	31.0978	-7.22297	12.4449	14.1019	-11.2516	0.383715	2.00834	32.6227	48.2262	8.81926	7.4021	29.9751	-13.4622	4.09065	-6.36612	-21.8324	-18.3079	-8.79227	17.7142	12.212	3.7014	23.1825	12.6557	29.1211	-2.42092	-3.97021	11.4733	-7.08969	26.3409	-2.23473	6.18377	-19.4033	-7.99601	9.4065	19.8042	-10.8025	-7.4136	26.9716	57.3532	9.73131	28.1066	3.47918	22.8491	47.2172	0.583148	4.94778	2.31095	20.6733
504	32.2256	-7.256	7.25075	-12.2546	11.2284	10.7001	14.1603	10.6093	-3.95231	6.4751	-7.10799	3.29873	22.6956	1.08266	-2.53979	30.8286	11.1882	32.5392	-6.11793	-25.7831	7.54405	4.86394	10.1769	17.4832	20.7833	3.0775	14.3661	-8.35057	29.928	16.2022	8.47223	43.7385	-9.99849	9.26135	34.5187	6.77384	8.02709	32.2787	6.52935	9.77921	21.0286	-8.722	-4.47222	-8.22188	14.0296	21.2824	-7.4629	-22.2063	18.0529
505	23.7562	19.4714	-31.8182	14.8865	35.586	12.2806	37.9696	-5.34683	27.3319	8.0049	-11.3274	-4.66482	20.9928	-30.3551	18.2919	-5.06623	6.57064	5.20251	-14.1702	-1.54804	-3.93064	-2.31793	10.2902	30.8939	12.4931	55.0881	40.6789	10.2653	-5.1519	0.427019	10.0022	19.5738	23.1419	18.7064	42.268	43.8265	27.382	37.9344	7.48449	23.032	-2.42315	28.1197	23.6605	-13.801	12.736	-14.729	-29.1952	1.33688	29.868
506	13.2993	-15.1056	54.4844	15.0686	33.6476	8.22162	26.7902	53.3536	-15.0878	2.46568	-21.9858	2.55807	15.0975	10.6321	21.1622	7.688	24.2096	16.7271	2.24084	-1.2495	8.25643	15.7588	12.2577	43.7533	36.2457	37.7351	28.2216	41.7052	55.1864	39.6652	31.1416	6.616	1.08838	15.5587	-3.97242	-4.50505	17.961	-1.57449	-21.1108	-0.647912	-6.18606	-5.72457	30.7365	38.197	-1.34241	28.118	-7.42129	-14.9605	15.501
507	-4.83299	19.6527	31.136	45.6165	24.0946	24.5706	25.044	20.5154	31.9849	9.45232	1.9179	14.3819	-4.15552	18.3055	-18.2348	2.22384	45.6815	28.1383	-3.40533	28.0503	-0.494484	-14.0395	3.41549	7.87057	33.3259	-11.2183	9.23805	11.6949	23.153	17.6121	-11.9275	-6.4657	-7.00231	4.46258	32.9296	20.3987	-0.129912	21.3436	4.81986	-34.7011	22.7804	-10.7347	11.7533	3.2444	-21.2608	-9.76271	-2.26061	18.2451	-10.2449
508	-7.4983	-1.76285	3.97259	-18.2928	3.44132	-3.82471	-0.0916545	17.6408	1.37298	4.10418	-11.1653	22.5646	30.2942	24.0229	44.7508	-2.52185	8.20491	6.93105	14.657	10.3821	-19.8933	-8.1692	12.5545	36.2778	-16.9991	57.7236	12.4461	-3.83187	35.8904	7.61259	17.3348	2.05712	24.7796	-0.498152	22.2248	0.948084	16.6718	-5.60441	10.1203	11.8457	19.5714	7.29826	25.026	15.7542	-1.51625	1.21401	12.9458	35.6783	-16.5874
509	3.17899	23.6336	31.0866	-4.4622	2.98784	-3.56282	-31.1144	7.33373	7.78197	45.2302	0.67885	4.1283	25.579	22.0308	-28.5159	41.9393	20.3966	2.85623	44.3187	1.78386	22.2521	23.7237	4.19888	-21.3221	24.161	12.6484	19.1403	43.6366	24.1381	19.6448	3.15671	11.6742	-30.8026	12.7262	16.2613	22.8027	19.3504	-10.0956	8.4653	-5.96693	-25.3925	-8.81069	44.7783	4.37435	-16.0219	15.5891	-11.792	-16.1657	-6.5313
510	-13.5757	13.1237	25.8216	4.51727	45.211	18.903	7.59252	12.2798	23.9652	41.6478	16.3281	-22.994	-11.3182	4.35474	3.02524	11.6933	-28.6411	-13.978	13.6831	13.3415	14.9975	-6.34887	-6.69746	27.9518	26.5988	30.2438	10.8868	1.52757	13.1668	17.8043	5.44004	-2.92573	1.70702	16.3381	-7.03182	43.5971	-5.77498	19.8517	-24.5222	28.1032	17.7277	18.3521	20.9761	11.5996	-24.7768	2.84662	31.4705	-31.9058	-12.2813
511	-0.225919	-3.88782	-6.55121	20.7836	55.117	10.4492	-1.22011	25.1095	-12.5618	-8.2342	23.0926	-25.5812	6.74457	7.06978	16.3947	49.7195	29.0442	17.3691	0.694398	-0.980063	17.346	32.6728	-15.9997	15.3289	11.6586	-9.01051	-9.67818	-16.3445	17.9911	19.3284	-6.33222	12.0093	-6.64703	41.6989	0.0475631	-15.6011	1.75302	28.1099	8.47005	-19.1666	-11.8001	11.5701	-20.0562	-3.67897	3.70229	-21.9127	-6.52343	13.8698	-2.73249
512	22.3416	-6.22507	-1.79467	-9.36739	10.0573	21.4798	-8.10004	8.31825	7.73515	-16.8495	-2.43535	20.978	9.39092	-4.19673	11.2155	10.6278	17.0405	-5.54621	34.8681	8.28327	22.6997	0.117637	33.5373	13.9589	5.38262	41.8087	11.2374	14.6685	27.1029	21.5403	1.98108	12.4253	-9.12674	6.32476	11.7805	0.240352	0.704501	8.17284	18.646	-17.8762	-29.3937	-12.9061	-22.4134	-5.9158	19.5873	24.0956	21.6095	-1.87129	-9.34618
513	22.3951	7.90437	12.4094	-9.09028	28.4057	11.8975	-17.6151	-9.1318	0.347674	-18.177	37.2944	29.7622	26.2265	28.6872	31.1446	0.598772	29.0499	2.49812	10.9438	-1.6133	21.8271	45.2653	0.701312	13.1354	50.5677	29.9984	3.42774	22.8556	42.2825	48.7086	3.13391	-1.44128	4.98316	18.4072	26.8315	-3.74406	-22.3193	6.10589	-14.468	-23.041	4.38678	13.8161	22.2468	17.6789	44.113	-30.4512	11.9869	25.427	-1.13022
514	14.9585	25.5723	35.1818	14.7861	-12.6145	21.9804	9.57003	-11.8453	10.7348	20.3096	-0.120525	-25.5555	4.00488	-19.4398	46.1106	12.6564	6.19748	-0.266071	40.2661	7.79359	47.3167	42.8355	37.3501	25.8607	-8.63273	2.87001	-30.631	9.8642	14.3561	28.8447	11.3301	14.8124	7.29182	3.76819	16.2422	37.7137	32.1829	35.6497	9.11474	-11.4221	-3.96081	4.49918	-37.0422	0.415024	7.87143	-6.67324	5.78162	-4.76428	-7.3103
515	4.3376	-8.13856	-31.6168	17.9022	24.4186	1.93269	3.44373	3.95194	-4.54247	-8.04007	13.4593	15.9557	16.4493	30.9396	39.4267	-1.08914	-0.608098	39.8699	-0.654959	11.817	-4.7141	19.7519	40.215	22.6753	26.1328	32.5876	46.0399	-6.51071	34.9365	32.3813	40.8239	15.2643	-5.29743	8.13869	18.5732	35.006	24.4371	-5.13343	21.2949	-7.27806	14.1477	16.5727	19.9968	12.42	6.84287	9.26509	29.6872	4.10903	-15.469
516	40.6455	14.9879	38.3151	9.62682	49.9236	39.2059	42.4737	48.7273	18.9674	-12.8061	41.4072	-4.39211	51.7962	24.9725	36.1371	0.290389	-15.5671	48.5648	27.6868	4.79911	-18.0979	-14.0036	-5.91779	35.1601	25.2305	27.2938	16.3504	47.4009	22.4456	29.4851	17.5197	35.5499	22.5761	52.5988	42.6185	-2.36433	29.6506	11.6639	19.6759	12.6871	10.6979	-5.29128	-14.2799	14.7323	-16.2541	-20.2387	8.77879	-14.2011	-23.178
517	8.26431	43.985	-33.3004	-9.59275	-0.891894	-3.19759	7.48936	-23.8308	21.8421	-5.49249	22.1655	-17.1838	2.45989	18.0958	29.7244	16.3457	32.9596	11.5663	11.1661	65.7585	26.3438	22.9222	50.4938	65.0587	9.61701	35.1689	14.7146	-2.74619	17.7874	-0.684779	-11.1625	-20.6456	44.8661	-30.6275	19.8745	14.372	-9.13481	4.35403	-18.1607	-6.67899	18.7991	42.2744	-10.2532	8.21639	-6.3161	49.1491	19.6128	10.0746	17.5355
518	-16.5158	40.1447	19.7995	-21.5521	9.09031	0.726977	26.3573	12.9816	28.6003	-1.78734	23.8192	-25.5801	-19.9849	-46.3955	4.18818	14.7664	0.339361	-9.09299	37.4698	38.0274	34.5801	49.128	24.6714	14.2104	17.7451	-28.7242	6.80255	1.3253	32.8448	26.3608	33.8737	36.3836	-4.10929	-9.60507	-18.103	8.39686	-3.1053	-0.609526	18.8849	25.3779	29.8695	-1.63965	42.8504	9.33961	21.8287	6.31734	-1.19374	12.2952	3.78473
519	21.2472	-9.03837	39.6735	-5.61816	-9.91298	11.7893	-13.5121	10.1831	34.8752	53.5635	16.2483	5.92965	12.6078	-10.7179	13.9529	-14.3798	-6.71594	12.9445	46.6019	-9.7443	28.9062	12.5535	6.19766	33.8388	-0.523045	13.1122	15.7448	17.3743	1.00153	22.6263	33.2487	-1.13103	-6.51293	20.1029	41.7171	2.32969	13.9406	-22.4502	-25.842	29.7651	14.3708	-16.0241	18.5803	-3.81615	-21.2128	19.39	9.993	5.59567	9.19882
520	4.64387	14.2513	-2.14176	13.464	51.069	-6.32657	-18.7232	-20.1207	17.4814	28.0825	21.6828	12.2825	-31.1182	-20.5198	16.078	-9.32464	55.2723	-0.13125	55.4652	36.0611	21.6568	-6.74773	9.8477	20.4431	25.0387	32.6343	42.2303	-28.1738	48.4228	21.0199	10.6175	26.2158	12.8149	1.41446	1.01528	-19.3829	3.22003	10.8238	16.4293	35.036	24.644	18.2538	4.86529	31.4782	-16.9068	6.70991	0.328901	1.94967	5.57296
521	29.4293	45.4171	48.3949	15.3615	-5.68295	36.2618	27.1947	-6.8842	13.0255	53.9227	0.80771	54.6805	9.54124	44.3891	-6.77549	2.04737	0.857724	9.65551	-25.5588	11.2141	19.9746	27.7227	21.4587	33.1827	1.89466	38.5949	5.28348	-4.03969	22.6262	35.2811	20.9252	21.5587	49.1819	29.7946	-9.60209	5.99164	13.5761	20.1513	37.7182	41.2766	39.8268	27.3696	-13.0951	49.4329	20.9545	12.4695	7.97868	6.48194	18.9802
522	-6.11089	-18.5219	35.0593	36.632	18.1966	20.7533	-0.698312	-15.1581	11.3744	10.8986	27.4149	26.9235	-17.5755	1.91766	-3.59672	-10.1185	3.35255	-13.1836	21.2736	16.7237	28.1672	18.6042	-3.96501	12.4597	42.8784	29.2915	-5.30085	-11.8987	-30.5014	33.8911	1.27899	36.6625	-33.958	37.4173	13.7892	-16.8423	-6.4769	24.8854	-8.75475	-12.3973	-2.04211	-14.6886	4.66325	9.01359	17.363	-42.2886	8.05945	1.40696	1.7546
523	-13.0198	20.6848	28.3859	38.0827	0.775653	23.465	1.15003	19.8311	42.5086	3.18189	20.8512	15.5168	16.1788	24.8367	24.4909	-7.85859	36.7884	-7.56823	9.07206	20.7086	63.3419	15.972	9.59902	2.22302	21.8441	54.4624	62.078	16.6908	42.3014	19.9097	20.5157	27.1197	4.72177	31.3217	5.92022	6.51719	-8.88726	33.7067	22.2998	-6.10807	-8.51714	36.0734	20.6633	0.252466	7.84161	22.4303	-25.9808	-1.39202	-6.80272
524	26.7304	4.22408	2.71898	-26.785	-4.28728	3.21287	-2.28469	18.2206	-32.2705	19.2417	14.7578	3.27829	-20.1964	2.33358	15.8687	-12.5906	-0.044138	31.5083	29.0674	39.6327	17.2047	42.7837	-11.6301	-13.0365	15.5646	7.1735	4.79027	27.4148	13.0477	4.68901	20.3387	-18.003	7.66383	2.33906	-6.97657	15.7166	-1.58125	-2.87058	-2.15055	25.5785	19.3161	28.0632	0.819206	-6.41616	-11.6422	-33.8596	23.9322	-0.267608	9.54182
525	1.14178	41.8589	-3.4242	-9.7083	2.00717	37.7227	2.43763	-12.8475	21.8677	23.5828	19.2981	-16.9862	-11.2695	13.4474	40.1651	-29.1162	5.60355	15.3244	45.047	25.7707	-21.5041	18.2227	21.9514	32.682	-7.58529	21.1495	11.8867	11.6259	15.3679	19.1126	43.86	39.6103	31.3636	-21.8805	8.87895	5.64167	11.4077	-4.82315	-40.0501	-0.273422	33.5065	-3.7093	19.0787	-0.129782	14.6661	-6.53429	-6.73019	-32.9223	3.89018
526	-19.5515	29.0108	23.5702	-5.8737	15.6795	-2.76982	4.77792	-1.67691	22.8661	12.4066	-1.05503	2.48135	-3.98386	-11.451	15.0803	-3.38978	-13.861	-2.33335	-13.8063	18.7198	20.2454	14.7706	34.2956	30.8206	6.34574	45.8712	10.3972	43.9236	5.45118	-1.02024	-6.49046	2.04073	16.5735	11.1077	2.64406	67.1825	-1.27679	11.266	23.8117	7.36011	6.91111	42.4655	23.023	38.5836	22.148	7.71571	23.2875	7.86294	13.4427
527	24.295	39.707	-13.887	-2.48743	-10.0939	-27.706	21.6758	11.052	16.4227	12.7879	14.1478	3.50266	18.8527	12.1979	36.5385	18.8747	45.2067	15.5347	14.8592	-5.82015	7.49718	-5.18861	15.1227	33.4313	4.73749	14.0415	13.3435	12.6436	20.9424	-3.76009	41.5364	36.8323	-0.872452	15.4224	-7.2825	-27.9872	-6.69139	17.605	5.90256	1.20136	19.5015	5.80354	5.10755	10.4136	15.7223	8.03357	28.3479	11.6652	5.98611
528	13.2033	4.68133	9.14906	16.6062	12.0531	17.4903	-16.0826	-2.66496	2.7435	-5.85734	36.5329	15.9146	35.2882	20.6534	16.0109	0.360861	-1.29637	-2.96054	31.3689	21.6918	30.0087	9.31999	13.6259	33.9268	18.223	15.5149	12.8028	-2.9132	37.3676	21.6454	24.9206	19.1934	26.4643	42.7334	8.00132	9.26829	34.5346	4.80055	5.06666	35.3331	-10.3998	-12.1316	-19.862	4.40912	12.6824	16.9578	20.2359	0.516817	8.80108
529	16.6803	-4.98916	17.3366	-12.3425	1.97414	19.2868	-19.4044	11.901	32.2033	0.50255	15.7992	6.09364	35.3862	-0.323132	-7.03389	27.2542	-5.45853	1.82812	-17.8854	-0.599067	3.68748	6.97452	13.2623	-3.44884	2.84127	-11.8671	41.4263	9.72161	25.0193	28.3195	39.6224	9.92819	6.23719	-8.45061	9.86534	1.18507	20.5088	13.8365	-8.83126	19.5055	30.8468	-18.8068	18.5447	-14.0989	-2.73689	8.63043	9.00357	2.38229	-3.23288
530	-2.84659	0.721085	22.2848	-12.156	15.3988	13.9497	-22.5041	-8.96212	-1.42415	17.1093	-3.36149	12.1636	26.6848	41.2018	16.7147	15.2238	22.7291	38.2306	42.7288	6.2233	1.71436	9.20215	23.6868	-0.831575	6.64718	20.1232	22.5966	23.0673	21.536	33.0025	7.46704	2.92976	-4.60918	8.85015	14.3084	-40.2345	-25.7784	13.6766	5.13132	10.5855	-1.96079	-9.50697	-11.0531	10.4008	-6.14467	-12.6898	31.7661	-2.77727	11.6807
531	-4.9138	-2.37333	44.1638	-9.30303	13.2267	13.7532	5.27606	-5.20434	14.3124	-1.17426	-16.6639	-14.1563	21.3488	39.8511	16.3509	8.84836	-14.6563	6.83687	19.3284	3.818	0.305943	-18.2076	11.2776	20.7617	9.24476	0.727014	48.2086	30.6895	-11.8297	-10.3491	60.1316	10.6124	-12.9064	4.57501	-8.94262	39.5406	29.0248	-27.4901	-29.0033	12.4849	-8.02547	14.4662	32.9599	-9.54452	-35.0464	15.4538	-48.0431	11.4625	10.9712
532	22.0637	10.84	17.6054	34.3592	10.1018	-15.1663	1.55414	10.2635	-14.0376	29.6501	17.327	22.9934	-8.35036	10.2953	56.9307	14.5562	21.1719	38.778	39.3749	31.9624	18.5409	23.1106	40.6718	13.2248	10.7697	35.3068	7.83639	21.3585	5.87384	29.3825	52.8847	29.3808	-7.12894	9.3555	22.8349	25.3094	-1.22084	-7.75567	4.70569	-19.8367	24.6172	7.06814	1.51626	1.9616	-7.59508	-35.1539	9.28582	12.724	-10.8387
533	-14.7201	6.22036	-14.8427	15.0894	38.017	20.9403	1.85829	-8.22884	2.67924	11.5814	-4.52195	8.36902	-15.7454	12.1338	18.007	-8.12587	40.7351	-7.4102	7.43867	-5.71922	-18.8835	33.9459	27.7689	41.5855	37.3958	50.1996	-4.00277	21.7881	21.5731	19.352	21.1247	10.8913	45.652	9.40636	19.1553	38.8985	48.6362	29.3679	12.0946	-9.18396	-21.468	17.2433	36.9497	18.6509	-20.652	13.0402	-1.27147	0.412322	-20.9075
534	8.54672	38.2064	34.8617	25.5122	28.1584	32.8009	16.4392	25.0737	17.7051	-2.66704	-33.0423	24.5796	5.1992	17.816	25.4307	-7.95673	25.6541	18.2634	6.87158	10.4783	35.0841	8.68917	-5.70631	5.89792	24.502	42.1062	-15.2893	19.3154	32.921	41.5275	24.1351	28.7439	37.3542	15.9657	-18.4207	5.19494	22.8127	-21.5677	12.0548	-5.32017	12.3073	-9.062	9.57173	21.2083	0.848506	-16.5082	-11.861	12.7896	28.4442
535	-13.4485	40.6473	27.7158	36.7558	-5.23219	38.7524	-1.29164	42.6363	47.5369	59.409	21.2534	41.0702	26.8598	16.6218	6.35668	42.0647	8.74617	22.4012	-10.9693	31.634	34.212	11.765	37.2933	33.7974	7.27765	46.7345	34.1684	23.5796	44.9689	-8.66334	9.6834	24.0096	33.3158	3.60224	8.86997	29.1193	36.3507	50.5648	23.7623	33.9437	21.1094	16.2603	43.3968	22.5195	-14.3709	24.7262	26.8114	-34.384	-0.589896
536	19.468	13.4616	-9.55326	5.42224	22.3885	-5.65433	-6.70721	35.2301	-15.8419	4.07562	-1.01691	-3.11946	2.76829	15.6455	-8.4875	32.3694	30.2163	2.05305	-13.1197	5.69714	6.50418	17.3015	24.0892	11.8674	28.6362	13.3959	26.1465	-5.11212	29.6209	38.3455	56.0617	-15.2301	40.4702	34.1624	1.84766	-6.47431	-9.80323	52.8608	26.5188	22.1705	-11.1839	-2.5437	-21.9089	12.7206	-28.6545	-0.0344895	-19.4184	37.1934	-23.1982
537	-11.46	43.3547	-14.8331	-14.0244	7.78141	-16.4153	8.38471	-4.81816	43.9766	14.7682	9.55702	25.3433	2.12727	26.9084	3.68696	13.4632	-3.76295	25.0086	44.7785	-10.4542	13.311	-13.9257	14.8357	20.5954	10.3533	-11.8903	-6.13551	6.61747	-23.6305	19.1202	-17.1302	4.61833	17.3659	-22.8879	-11.1421	19.6031	14.3475	8.0911	34.8346	21.5778	10.3203	27.063	25.8056	1.54783	6.29049	8.03294	27.776	12.519	43.2627
538	-14.1061	5.7163	4.536	38.3521	22.1649	-33.0251	41.781	-0.416336	-9.61674	17.1789	13.9709	33.7594	20.5446	-13.6742	3.10322	18.8771	-21.3528	-12.5863	18.177	25.9362	4.69182	39.4438	24.1923	-3.06272	11.6788	32.4168	34.1515	66.8825	22.6106	27.3355	4.05723	3.7759	3.49154	50.2039	-4.08625	-0.379186	-24.6748	-2.97347	25.7257	-10.5775	16.1165	-6.19146	37.4984	-29.8142	28.8716	-3.44493	23.2371	17.917	31.5956
539	18.3579	5.09892	22.831	13.5532	-19.734	30.9698	-12.3361	10.3485	20.0243	15.6904	49.3474	25.9953	13.6346	13.2646	-1.11405	13.4987	19.1029	0.698891	-3.71299	41.8669	15.4389	6.00339	12.5605	11.1104	4.65332	-3.81047	60.7192	21.2424	8.7598	27.2714	9.77749	31.2783	43.7741	5.26492	17.7515	31.2339	-7.28766	-5.8131	44.6583	9.12667	-5.40805	38.055	3.51573	-8.02571	24.4314	-37.1131	1.34154	-16.2049	12.2483
540	35.993	36.618	-1.76009	-5.1421	12.4724	-6.91624	5.69137	-2.70445	48.8967	20.4942	12.0885	17.6796	-0.732148	41.8528	13.4347	8.0137	-9.41007	20.1634	41.7345	47.3028	19.8687	25.4322	10.9935	21.5527	12.1098	25.6651	8.2186	9.77014	31.3204	2.86929	22.4169	-6.03672	4.50866	-0.947148	41.5966	13.1396	-1.31786	4.22401	-16.2341	-23.6923	-0.150787	-6.60883	12.9334	-16.5243	12.0189	-10.4375	-6.89289	10.6524	56.199
541	10.6136	6.02229	28.4223	-19.1865	-8.80358	9.57139	44.9384	45.2978	9.65006	24.9952	-1.66639	20.6656	-16.0083	0.311844	7.62646	-22.0641	25.2405	-12.4594	3.83655	2.12849	7.41687	1.702	32.9842	-1.73614	9.54125	-0.183276	-3.90939	-20.6369	1.63478	23.9059	19.1766	-23.5525	-17.2813	29.9904	38.2633	-22.4625	-1.18671	12.0909	-6.62918	5.65329	0.938427	-16.7732	21.5186	-5.18612	11.1133	-13.5833	49.7247	7.03736	17.3551
542	22.5731	16.139	-2.30106	-4.74764	-6.20045	33.3408	-24.1245	-5.5959	-23.0732	-2.55681	-3.04646	25.458	16.9569	18.4497	29.937	4.4187	0.895051	23.3661	26.8323	20.2933	41.7495	5.20106	25.6481	1.09088	11.5295	-6.03578	36.3952	7.82239	55.2465	19.6674	-3.91462	15.5007	21.9134	36.3237	17.7322	17.1387	-4.4563	23.9471	16.3495	-16.2491	2.1515	14.5518	13.9518	-4.6484	-7.24821	37.1522	13.5535	8.95543	-17.6413
543	36.6384	14.7689	18.878	6.96462	1.03026	-6.92647	29.0956	42.0963	14.0756	14.0339	5.97093	24.8875	23.7831	15.6582	6.51339	26.349	-2.56	0.0488205	32.6388	27.2096	42.7619	14.296	18.8124	26.3114	21.1697	25.259	15.4883	9.14159	-4.44014	-9.03667	23.9446	7.6278	9.2967	14.9516	10.595	8.22566	26.8448	19.4511	25.0478	-17.3663	5.20909	-8.39119	-3.99126	23.0076	-24.6521	19.6807	-0.993797	1.20854	10.4055
544	12.1297	49.9593	32.7786	36.5866	12.3837	22.1702	19.9452	12.7091	16.4622	38.2037	8.93416	44.6535	29.3621	-11.9406	13.7457	11.4211	-2.91413	26.7399	-17.6161	18.0171	39.6401	22.253	28.8561	39.4496	42.0335	40.6082	34.1738	26.7303	38.2786	30.8184	8.35019	30.8741	55.3905	5.89936	29.4015	-0.103185	-2.61427	20.8683	9.3452	-8.18341	8.28251	-8.25625	37.2004	18.6525	19.1008	27.5452	16.9866	27.4246	9.8602
545	4.00427	8.69061	-19.6361	18.0234	-5.33031	22.3032	2.9235	0.530967	4.12615	36.7086	26.2788	-1.1629	54.3838	-12.0812	17.4424	-4.04495	16.4569	13.9483	41.4297	3.90099	39.3627	32.815	-9.7416	16.6931	46.1195	16.5379	34.9487	37.3519	-15.2517	31.1382	16.5217	23.8994	21.2715	-8.36182	39.0003	29.3579	27.7114	14.061	51.4074	-15.2492	13.0913	2.42978	-5.23368	-35.8989	11.4349	18.7676	21.1001	1.43215	24.7646
546	8.2466	5.77708	-5.69201	-1.1612	-19.6301	19.9016	18.4334	-29.0342	34.4989	-2.96761	40.5666	28.1016	-7.36229	-4.82546	-12.2876	46.2514	-11.2084	1.33308	14.8763	18.4206	-20.0334	19.5142	-2.93643	-37.3852	33.168	-20.2769	18.2805	0.839718	19.4016	-7.03423	-3.46752	-14.8982	2.67371	-0.75189	5.82565	0.406097	7.98954	10.5758	3.16546	-3.2416	-10.6457	11.954	35.5571	25.1634	-9.22633	15.3873	20.0049	10.626	34.2514
547	-9.5556	16.0867	-6.27459	10.3597	21.9902	-4.38299	13.2397	7.85868	-10.5258	-7.91412	1.69394	32.2986	-10.0999	32.4981	8.09284	7.68451	-12.7268	10.859	15.4423	10.0226	35.6004	-16.8243	21.7487	21.3195	-5.11184	25.4549	8.01974	20.5826	31.1441	-3.2958	2.2629	25.8204	15.3768	11.9319	-10.5135	8.04032	-5.40643	5.14605	-14.3015	25.2507	-19.1975	6.3546	-1.09317	6.45903	-5.98812	19.5649	-17.8812	-8.32683	-25.7714
548	-28.0036	21.6665	11.3362	7.00487	16.6728	56.3403	7.00687	-10.3273	11.3383	-4.99711	32.6669	6.33044	-5.0062	-3.3436	0.318574	-2.01957	5.64202	-30.6966	16.9649	-12.374	-5.713	-8.05194	27.6092	41.2705	29.9321	30.594	25.2562	4.91862	38.5819	28.2457	16.9102	24.5756	28.2417	9.90843	-11.4235	1.24566	19.9159	10.5871	30.2599	-2.06586	19.6094	-11.7134	12.9654	7.64551	-17.6723	9.01132	16.6972	-9.61539	22.0744
549	-11.6457	31.9815	25.5972	22.2008	34.7927	17.3732	-11.058	-28.5006	31.0459	-31.419	-7.89491	55.6185	7.1216	33.6141	29.0965	15.5689	6.03177	-0.514832	51.9297	-4.63497	42.7918	12.2103	42.6207	58.0234	-14.5812	42.807	41.1886	45.5634	28.9324	15.2957	37.6535	26.0062	38.3543	15.6978	-2.96255	-15.6265	-11.2938	-14.9641	8.36312	5.68817	64.0112	-26.6671	33.6535	-0.0267995	-1.70738	-38.3882	20.9315	-18.7484	-2.42709
550	0.125734	-9.25903	-16.6486	5.95635	5.55631	5.15162	-21.2582	3.32715	-0.0918297	21.4843	20.0561	31.6235	-4.81296	4.74629	-12.6984	-0.146732	50.4014	55.946	-4.51223	7.02618	-12.4383	60.0946	7.62495	5.15305	28.679	12.2031	-6.27442	7.24627	6.76595	9.28458	3.80236	-1.68047	36.8363	-4.64741	-29.1308	27.3861	-11.0966	-6.57883	-3.05989	-11.5398	20.9813	-13.4957	-8.97088	-29.4444	41.0846	53.6157	15.1498	-11.3136	2.22632
551	37.5428	22.2175	3.88143	38.5338	-3.82508	26.8052	3.42418	-4.96794	-5.37068	-5.78457	-22.2092	-1.64443	9.91015	32.4541	5.98796	33.5118	38.0259	-36.4696	12.0257	7.51161	44.9886	45.4568	36.9166	25.3682	62.8118	37.2478	21.6764	40.0976	16.5122	-12.0797	12.3221	16.718	37.1082	-3.50704	15.8729	-24.7518	24.6191	20.9858	-13.6511	4.70874	4.06531	-22.5807	42.771	-7.87959	16.4683	18.8146	22.16	-0.495494	5.84879
552	20.1888	29.9826	2.76688	16.5406	19.3042	32.0578	10.8006	18.5329	9.25491	41.966	42.6664	19.3561	30.0355	-0.296035	7.36177	-3.99097	24.6458	66.2721	28.8885	27.4942	52.0899	19.6755	14.2513	50.8174	-0.626044	15.9211	3.45911	-28.0122	51.508	21.0195	13.5227	-0.982269	15.5048	1.98394	-6.54412	1.92061	-11.6216	-0.170771	21.2739	-9.28761	0.144781	47.5718	17.9935	5.40988	6.82173	9.22891	-4.3679	21.0312	-12.5731
553	17.9295	0.690736	35.4459	-16.8058	16.9358	40.6711	21.3993	29.1206	3.83545	22.5431	-14.7562	29.9377	24.625	26.3052	5.97849	11.6451	3.30495	39.9582	26.6052	54.2453	39.8791	39.5066	20.1279	-3.25682	35.3525	4.95606	35.554	4.14607	16.7331	38.315	47.8918	28.4638	49.0311	14.5936	33.1521	-16.2935	-4.743	15.8035	-8.6533	27.8866	23.4231	-14.043	18.4882	18.0167	1.54308	-6.93281	-26.4103	-18.8897	32.6298
554	37.942	-5.52225	21.0016	10.5131	38.0127	47.5008	-16.0229	37.442	6.89598	38.3388	11.7709	25.1925	18.6042	6.00566	3.39746	-21.2201	49.1533	-8.48216	12.8741	-7.77789	-25.4377	9.89497	18.2205	17.5393	-0.148283	-8.84197	26.4587	-17.2462	-10.9558	9.32994	38.6115	24.8893	6.16362	34.4348	33.7034	11.9697	29.2342	15.497	10.7588	9.01988	10.2805	-8.45879	11.8024	14.0641	18.3272	8.59163	23.8581	16.1266	35.3979
555	14.5015	18.1847	10.8585	-2.47754	27.1768	42.822	-5.5427	-16.9168	34.7	25.3073	-4.09465	-24.5056	7.07475	1.64603	-4.79139	15.7627	-29.6916	28.846	52.3758	35.8975	35.4116	48.9182	24.4177	14.9101	18.3958	7.87496	-16.6522	8.81434	14.2753	-7.26934	-36.8193	9.62571	8.0659	37.5013	17.9327	34.3601	22.7838	-11.7963	-9.37923	6.03488	-40.5539	3.85525	1.26229	1.66731	-2.92901	15.4732	22.8747	-14.7248	-6.3245
556	-12.4988	6.90889	30.3142	34.7168	21.1172	39.5159	13.9125	23.3075	36.7015	36.094	20.4857	9.87662	-24.7327	14.6575	-7.95242	21.4379	-9.17144	10.2198	-32.3879	2.0052	4.39951	7.79526	13.1926	-4.40813	19.9931	-7.60334	-12.1974	29.211	9.6224	-12.9632	10.4544	-3.12465	3.29986	19.7279	15.16	-6.40387	-2.96351	9.48098	26.9302	5.38414	16.8426	-44.6937	-23.225	11.2487	-4.27198	-14.7875	2.70281	-19.8015	-26.2997
557	18.5582	-8.73221	16.9759	0.681539	50.385	-12.9135	50.7852	-1.51866	4.17516	26.8658	24.5537	31.2386	17.9208	44.5997	9.27538	11.948	28.6174	36.2835	4.94676	33.6064	35.2628	31.9159	30.5658	50.2124	18.8558	41.4961	15.1331	26.7667	14.3976	43.0254	-5.34982	-2.72791	12.8911	-4.49296	20.1206	10.7314	31.3397	17.9452	18.5486	11.1497	-20.2517	8.34499	31.9397	32.5321	17.123	9.71188	2.29942	-3.11489	-13.5303
558	12.9723	13.8658	15.7547	35.638	34.5161	22.3892	59.2565	14.1183	-11.0251	25.8254	20.6703	30.5094	2.34324	12.1709	-47.0073	5.80874	52.6191	39.4236	25.2228	46.0159	18.8033	32.5852	60.3614	36.1322	28.8976	36.6576	40.4124	34.1616	20.9061	26.6455	13.3801	20.1099	17.8351	-13.4447	37.2715	42.9833	6.69095	18.3942	19.0939	-5.21024	18.4816	13.1704	6.85577	15.5376	2.21665	5.89246	25.5658	-10.7638	-10.0955
559	70.1384	32.773	46.3997	22.018	32.6286	35.2319	27.8277	51.4165	37.9989	13.5746	31.1441	11.7077	29.266	17.8187	24.3664	11.9093	4.44783	6.98212	62.5128	71.0396	46.5631	47.0835	23.6012	33.1164	18.6295	-3.85944	-6.34998	6.15785	-19.3352	50.171	48.6765	-12.8182	-0.313061	-7.80796	-16.3021	11.2043	27.7117	0.22004	9.72999	-15.7585	45.7547	3.27009	-36.2122	10.3076	-2.16958	-18.6442	-0.115506	11.4161	3.95144
560	-1.52636	-0.990585	-14.4542	2.0822	19.619	27.1566	20.6944	25.2328	12.7721	12.3118	30.8523	-26.6064	9.93613	15.4793	43.0235	11.5689	-8.88458	-0.336803	14.2126	17.7631	-14.6848	19.8687	4.42396	21.9809	24.5397	-32.8997	26.6628	11.2271	-18.2062	18.3627	-8.06624	-14.4928	6.083	14.661	11.2418	5.82522	4.41129	32.9998	-9.40858	-5.81412	-1.21704	-20.6167	24.9867	3.5929	-30.7975	-18.185	14.431	-29.95	-6.3273
561	39.906	17.7299	5.56049	-8.6032	-22.7607	-12.9117	34.9429	9.80346	-12.3296	39.5428	21.4209	16.3049	37.1949	20.0902	19.9909	-13.1029	-8.1912	3.72575	-3.35156	32.5758	4.5083	6.44578	-10.6118	-1.66456	44.2874	32.2441	14.2054	11.1706	0.14074	27.1151	-8.90627	9.07644	-9.93685	-8.94677	20.0476	-7.95429	31.0474	20.052	-11.9395	10.0722	-10.9134	17.1045	14.1254	5.14845	-7.82525	18.2031	8.23442	-18.7325	-16.6966
562	32.3691	31.0254	51.6724	46.3096	65.9373	45.556	38.1653	6.76552	31.3573	33.94	12.5143	26.0803	30.6385	7.18853	39.7309	28.2658	14.7935	39.3142	7.82851	16.336	16.8373	12.3326	20.8221	10.3062	18.7852	23.2592	12.7287	17.1935	19.6545	32.1117	13.5655	0.0160246	16.4637	35.9084	36.3511	-5.20823	7.23066	55.6679	34.1041	18.5395	6.97412	39.4086	-8.15688	8.27765	-15.2871	21.1488	14.586	-20.9756	-1.53537
563	31.3401	14.9804	-1.38582	44.2407	35.8605	16.4738	43.0799	-2.32061	-19.7275	11.8587	71.4384	36.0118	40.5791	30.1399	-0.305376	2.24341	38.7864	36.3237	5.85571	8.38208	13.9032	-9.58066	16.9305	-1.56293	30.9391	25.4367	21.9303	3.4196	12.9054	18.3877	1.86665	7.34247	0.815369	0.285317	6.75303	33.2185	26.6818	-6.85686	4.60307	17.0616	-2.48126	26.9752	20.4308	-30.1142	-4.65935	35.7952	17.2502	-19.2947	2.16115
564	6.72415	10.99	31.248	-33.5018	9.74105	3.97703	-15.7938	11.4291	22.6461	7.8573	28.0633	25.2643	27.4609	28.6533	38.8418	23.0269	5.20894	33.3883	40.5655	-4.25938	3.91424	9.0867	-15.7416	18.4297	-7.39905	4.77259	6.94496	-6.88164	-13.7067	37.4702	-6.35081	26.8308	3.01537	20.2031	-5.60537	14.5901	-7.21007	-7.00569	24.2038	12.4186	-23.3611	-32.1347	8.098	39.3371	-24.4168	11.8363	-13.9031	21.3651	-32.3586
565	31.2792	-0.337712	16.0391	16.4098	4.77477	6.13471	23.4896	-16.16	0.186558	19.5292	-21.1315	13.205	1.5391	16.8709	-3.79904	10.5297	14.8574	10.1846	1.51174	3.83889	20.1666	19.4952	37.8251	28.1567	33.4903	4.82625	-4.83508	-11.4935	-8.14841	10.2004	16.5533	32.9106	-20.7275	-6.36073	-4.9885	-5.61071	-5.22706	24.1625	-3.44129	-10.0384	-2.62888	-2.21195	12.2124	-7.35589	-4.91611	25.5315	20.9876	1.4519	21.9251
566	7.36308	20.0348	29.6974	43.3499	42.9928	32.6262	-14.7506	34.8628	14.4665	12.06	-4.35651	8.21712	10.7811	28.3349	35.8789	1.41321	21.9378	-17.5472	-27.0415	27.4545	18.9413	-0.581085	-1.11251	0.347195	48.7982	34.2406	35.6746	33.1002	-12.482	23.9279	30.3302	40.7251	0.112744	15.4932	0.86712	33.2345	32.5955	7.95034	17.2995	35.6431	31.9812	-24.6856	13.6428	-0.0335502	35.286	-15.3986	22.9131	-0.778785	-0.473738
567	11.546	46.9437	32.3356	22.7216	-8.89782	10.4778	11.8485	19.2145	23.5763	58.934	33.2879	71.6384	14.9859	18.3303	8.67214	29.0117	14.3492	-24.3149	11.0197	35.353	-0.314491	-5.98253	7.34919	26.681	19.0131	11.3458	-0.320507	1.01417	-8.64951	31.6886	12.0286	-10.629	14.716	7.06354	67.4144	4.76855	11.1263	-11.5123	20.8533	53.2233	-11.4025	-28.0232	7.36099	27.7502	-8.85504	6.54515	-15.0487	27.3633	3.78163
568	-13.3417	52.3292	43.9954	-3.34378	17.312	21.9631	-36.3913	7.24933	6.88524	19.5158	13.1415	18.7622	9.37845	36.9896	40.5961	15.198	54.7955	2.38855	-18.0223	-19.4377	-3.85701	10.7198	2.29281	7.86228	16.4283	3.99107	48.5507	22.1072	41.6611	18.2125	7.76138	-3.69192	19.8527	18.3952	-17.0636	-10.524	5.01439	11.5514	-6.91223	-2.37653	2.15839	-7.30671	8.2281	35.7627	-11.7021	-7.16669	44.3697	-4.09337	5.44495
569	17.6312	24.0748	19.5142	6.94893	2.37955	16.8064	-27.7709	-1.35176	21.0641	44.4764	23.8857	-5.70795	19.6959	15.0972	-2.50384	0.893138	16.2883	11.682	-2.92554	-14.5343	3.85604	26.2458	9.6352	-31.9755	39.4139	31.8038	28.1942	-1.41463	-4.02215	33.3717	-2.2328	2.16459	-36.4359	5.96578	-16.6297	11.7777	36.1881	18.6017	-31.9809	-17.5597	-10.1347	2.29472	7.72865	6.16704	-13.3894	16.059	0.512892	3.9721	3.43725
570	2.94822	-1.48062	25.0898	-7.34102	35.2273	19.795	26.3617	-9.07223	-7.50649	18.0584	-2.3771	23.187	11.7511	5.31476	-7.12178	30.4416	13.0051	5.56864	9.13265	14.6966	34.2609	1.82561	-1.60922	-11.0435	-16.4771	26.0899	9.65773	-5.7739	13.7956	19.3662	-4.06229	33.5104	-8.9158	24.6589	19.2353	-36.1871	18.392	32.9722	4.55419	4.13774	5.72258	-2.69062	14.8978	-22.5123	40.0797	-29.3269	-3.73126	-1.13412	11.4652
571	13.925	20.4962	-0.935516	5.62917	14.1904	-4.25163	-2.69767	-66.1475	-1.60105	30.9412	17.4793	32.0134	-3.45637	-2.93058	9.591	21.1084	46.6217	15.1309	31.6362	8.13721	46.6343	40.1274	9.61668	25.1023	14.5842	23.0626	8.53763	12.0091	42.4777	-4.05666	-11.5939	-0.133827	-14.6763	-2.22131	9.23173	8.68276	7.13199	2.57936	-21.9744	-3.52947	10.9143	7.35741	-2.20005	20.2419	-3.31615	-2.87436	30.5679	-13.9896	7.45386
572	15.8987	12.3622	13.8157	15.2591	6.69269	-2.88312	13.5314	40.9368	19.3334	45.721	22.1001	13.471	-11.166	12.1891	20.5367	25.8772	12.2107	34.5376	24.8583	13.1729	15.4817	23.7852	-16.9165	19.3771	-4.33378	3.95123	8.23246	-24.4899	30.7847	-7.94347	11.3259	40.5931	10.8586	28.1224	19.3853	1.64736	-12.091	-3.82967	5.43202	15.6943	4.95721	16.2215	0.487252	31.7547	11.0244	5.29644	8.57135	4.84916	39.1305
573	2.08525	-10.3778	19.1565	8.68774	14.2164	27.7428	5.26671	3.78854	6.30875	17.827	20.3436	18.859	27.3734	26.8865	1.3988	-6.08955	19.4216	10.9325	34.4434	2.95416	-13.5349	32.9763	24.4881	30.0005	-24.4862	21.028	17.5434	12.0598	38.5778	6.09741	-16.3813	17.1418	20.6669	-9.80616	16.7232	46.255	-14.2109	0.325594	-1.13499	-29.5928	32.952	-15.4999	5.05119	28.6052	36.1627	-44.2767	-0.712363	-8.14487	-21.5735
574	4.14182	42.5414	13.9385	12.3331	6.72555	12.1163	24.5053	-13.1071	28.2796	-51.3348	19.0501	35.4346	10.8192	6.20366	-13.4115	10.9738	-20.64	-22.2528	-3.86403	7.526	40.9178	-3.68847	4.70747	13.1058	19.5069	6.91073	5.31768	8.72769	-9.85861	-25.4412	44.98	20.4054	-17.165	-1.73114	-10.2924	18.1511	21.5996	-9.94702	-0.488062	18.9764	19.4462	20.922	-29.5963	20.8912	-16.6148	-12.1148	33.3919	11.9048	8.42472
575	2.6754	5.93122	5.17	29.3904	27.5951	24.7804	7.94923	11.101	31.2344	12.3513	16.4502	-4.46778	14.5958	-9.35767	6.7962	5.16991	2.73048	-4.72604	16.8008	59.479	-12.5714	31.362	23.2813	46.1848	-2.92492	39.95	22.8123	9.66165	7.49704	15.3186	-7.87375	15.8409	-7.35899	33.4275	0.202821	1.96556	2.71685	17.4555	18.1844	12.9023	-0.39059	-19.7908	-2.19068	-2.73407	21.7153	37.1561	9.58931	5.01545	34.4354
576	-3.59179	-11.165	12.2589	6.67993	12.0988	-10.4837	13.9323	8.34739	-3.23767	20.177	29.5921	22.0079	15.425	10.8435	1.26388	-0.313564	-2.23495	-4.6113	4.4622	-6.45958	32.6204	-16.04	-25.2938	11.6776	9.09515	17.5178	20.9456	7.37868	-10.1824	44.2625	7.71318	2.17013	22.6334	-3.89711	-0.420836	7.06216	6.10565	-9.84374	24.2139	-8.72112	5.3509	8.05081	-20.7199	7.34458	-6.04749	11.2681	11.5913	1.92158	28.2594
577	53.2121	51.7927	55.3504	59.8846	47.3959	46.8845	47.3502	46.7934	50.2146	21.6135	51.9906	43.3463	38.6808	39.9943	43.2872	15.5599	29.8127	23.0461	29.2605	28.4561	3.63339	48.7929	25.9351	55.0603	17.1691	-5.738	41.3394	22.4018	-10.5502	57.4839	35.5046	36.5124	51.5078	20.4915	12.4639	13.4256	-4.62283	16.3192	42.2521	35.1767	28.0933	20.0026	45.9051	26.8014	-24.3079	10.5777	-17.5412	14.336	12.2097
578	21.5483	23.4493	39.3498	-18.7514	8.14647	24.0439	-5.06003	48.8353	24.7304	-3.37564	48.5178	20.4108	3.30392	6.19628	29.0884	7.98042	-25.1276	32.7644	-2.34294	10.5494	10.4421	12.3351	6.22853	7.12254	20.0172	-13.0876	46.8085	-7.29502	30.6028	6.50159	51.4014	35.3024	2.2046	0.107566	-8.98767	-27.0815	-24.174	36.7346	18.6453	31.5575	10.4709	44.3865	4.30381	15.2224	9.14335	10.0657	15.9903	-1.08356	3.84499
579	-5.70702	19.0446	7.78002	38.4986	8.20075	35.887	39.5569	9.21079	32.8493	28.4719	46.0792	41.6714	31.249	17.8118	45.3603	55.8947	42.4155	52.9229	-19.5825	22.8991	-0.631632	-15.1744	41.2712	6.70565	15.1292	40.5423	37.9453	30.3385	9.72274	58.0981	27.4652	29.8243	11.1759	17.5203	0.858347	35.1902	16.5163	18.8371	11.1532	9.46493	37.7726	0.0770958	36.3786	31.6773	-16.0258	4.2693	-31.4366	16.8565	40.1495
580	-6.3589	5.48881	54.3305	17.1652	20.9933	34.8151	12.6298	10.4376	19.239	22.0331	15.8202	34.6006	30.3744	39.141	7.90076	37.6538	22.4001	34.1397	30.8732	42.5998	9.31997	-4.96614	0.741578	26.4433	-7.861	45.829	0.51328	30.1918	-2.13475	-20.4664	50.1969	-1.14461	45.5093	4.15834	-1.19648	-3.55537	5.08188	12.7152	14.3453	10.9723	5.59587	9.21701	4.83558	3.45147	-19.9345	23.6774	19.2879	-3.10334	33.5045
581	29.5427	14.2424	7.93738	7.62707	22.3119	15.9924	8.66788	59.3388	14.0057	27.668	-9.67384	38.9803	31.631	32.2776	37.9206	51.5603	20.1967	31.8301	52.4609	63.0887	25.7139	50.3367	5.95731	21.576	51.1928	31.8079	15.4217	-5.96618	45.6452	19.2557	32.8655	-21.5252	44.0838	-10.3076	-7.69865	-12.0894	-6.47979	24.1302	3.74129	-7.6466	17.9664	-14.4189	13.1973	-35.1851	16.4347	24.0562	-10.3196	4.30654	-21.0644
582	9.2418	10.7541	30.2665	23.7786	-1.70925	-19.1967	26.3159	-15.1713	-8.65779	23.8559	48.3702	11.8852	-11.5988	4.91775	21.4353	28.9538	23.4735	36.9944	20.517	58.0407	35.5658	-22.9074	6.62114	6.15145	-23.3163	-0.782165	9.75411	-0.707735	14.8329	19.376	10.9214	27.4694	-5.98003	-2.42707	10.129	-23.3122	13.2496	-6.18597	28.3818	4.95279	12.5266	13.104	18.6848	-8.73142	18.8561	17.4469	3.04144	25.6393	29.2411
583	22.9048	58.3965	-2.1197	-0.644147	45.8236	26.284	-7.26322	-8.81766	12.6212	22.053	-22.5217	25.8974	3.31072	28.7181	16.1199	17.5165	33.9082	28.2953	6.67813	9.05671	0.431493	-40.1972	32.1709	1.53607	17.8987	-15.741	2.61733	-2.02619	5.3291	21.6833	-18.9632	-1.61021	0.742663	15.0955	-8.55101	56.8032	7.15854	8.515	-35.1267	8.23352	14.5958	-25.0393	-17.6716	6.69901	29.0731	-14.5494	0.83205	-0.782561	16.6074
584	29.6635	16.1623	43.6618	42.1616	17.6622	-11.8362	11.666	-1.83078	14.6737	10.1792	29.6858	29.1939	-31.2964	18.2146	7.72722	10.2416	1.75775	4.27581	-13.2039	-14.6817	13.8426	7.36915	-8.10194	-22.5706	21.9632	5.49969	21.0388	4.5804	0.125092	8.67268	26.2232	12.7768	23.3336	14.8932	42.4563	22.0228	-5.4074	-4.83446	13.7423	19.3225	21.906	11.4935	-12.9154	15.6792	-24.7222	2.87987	10.4861	28.0958	0.709814
585	24.1527	51.8758	47.5856	20.2816	20.964	62.6334	40.2891	18.9315	43.5612	24.1776	62.7812	-10.6278	38.951	34.5172	11.0713	16.6136	60.1442	26.6633	50.1716	14.6686	12.155	-1.36908	39.0967	50.5527	2.99906	-2.56383	21.8643	-2.7164	31.6947	32.0979	56.4933	-14.1187	40.2623	12.6365	16.0044	12.3664	-17.2774	7.07337	24.4193	2.76066	2.09753	-1.56933	-25.2398	1.08639	-18.5901	4.73064	-10.9506	5.36622	17.6817
586	40.6592	-16.5851	24.1477	10.8568	15.543	34.2066	56.8474	57.4656	4.06254	-31.3628	17.1902	7.72225	26.2337	18.7242	15.1947	-35.5513	-9.75679	32.0187	21.8129	-8.41215	27.3442	-0.916924	32.8043	38.509	-1.80314	21.869	13.5254	3.16615	31.9927	35.0097	32.0135	17.003	3.97882	26.9411	31.894	10.8347	21.7652	28.6828	37.593	34.4931	39.3835	28.2665	17.1424	0.00873947	-6.22513	-0.0591164	37.3069	-2.07676	8.53593
587	17.4807	38.0475	21.6147	16.1818	-2.25085	24.3171	20.885	0.45331	-3.97764	6.5916	-4.83863	-4.26821	39.3032	-10.125	-2.55235	6.02121	54.5958	1.17133	21.7483	9.32627	17.9055	18.4861	-8.93191	2.65168	2.2369	13.8238	3.41259	32.0029	-2.40446	-3.80979	-25.213	-1.61389	37.9875	33.591	-2.80265	-5.19374	-15.5822	31.0318	-17.351	25.2691	-36.1081	-2.48199	10.1473	16.7795	37.4153	10.0542	-19.3032	5.34253	-1.00779
588	10.7957	-27.481	-29.7639	28.9466	31.6509	34.3494	10.0415	59.7277	5.40849	2.08326	-33.2475	44.4164	20.0753	5.72881	11.3774	15.0212	-13.3396	12.2951	74.9258	45.5522	-22.8254	-0.206809	13.4082	26.0199	-8.37158	30.2339	21.8365	-3.56374	53.0338	-7.37085	17.2224	26.8138	27.4036	44.9915	-1.42147	-0.835572	57.7494	18.3334	17.9172	3.50063	-6.91638	1.66697	-1.74947	7.83419	2.41872	-1.99628	21.5899	-20.823	4.76555
589	7.41765	53.1847	46.9418	38.6881	40.4241	42.1502	0.865761	28.5712	62.2669	24.9522	19.6278	44.2936	42.9501	21.5968	39.2342	34.8624	12.4816	17.092	20.694	23.2873	18.8723	21.4492	6.01833	35.5798	36.1338	3.6807	-15.7794	47.7535	6.28025	27.8007	-17.6848	-37.176	9.32726	40.8251	19.3182	43.8066	33.2905	-30.23	20.2459	8.71813	24.1867	11.6524	16.1153	4.57534	16.0333	23.4889	17.943	-2.60472	-6.15348
590	24.8533	15.3505	53.8464	15.3405	29.8333	24.3253	9.81605	10.306	15.7957	44.2847	21.7735	31.2623	27.7514	10.2407	10.7304	21.2208	15.712	25.2043	24.698	-22.8071	-18.3107	30.1873	-18.3127	35.1893	16.6935	-14.7999	28.7092	-7.77935	17.7352	-10.7473	-23.2266	3.29728	10.8246	-10.6449	7.88961	34.4279	5.97007	-15.484	-6.9336	-5.37895	-20.8202	-6.2567	2.31141	9.88389	-7.53856	13.0436	-1.36904	-9.77693	-22.1794
591	50.0815	6.55872	-0.972354	7.48785	1.93972	0.38358	16.8191	5.24671	28.6667	5.0789	26.4836	33.8811	-8.7283	0.655265	21.0322	15.4027	-6.23293	25.1255	-24.5216	18.8257	4.16789	-23.4949	-18.1622	35.1661	-7.50962	-29.1891	-3.87206	9.44166	11.7527	23.0612	-21.6326	-19.3283	-0.0256758	-11.7245	-5.42411	16.8756	20.1749	11.474	6.77361	0.073777	-8.62531	10.677	-3.01917	6.28636	-15.4058	-4.09563	13.2175	30.5335	12.853
592	12.7596	32.0889	17.4168	21.7432	35.0687	-9.60625	-15.2817	-21.9571	15.368	1.69356	-7.97998	20.3477	6.67704	-11.992	13.341	13.6763	29.0142	21.3549	-27.3012	39.0459	50.3966	33.751	30.1094	11.472	-8.16096	15.2107	13.5872	-19.0316	8.35506	31.747	-17.8555	19.5477	-14.0433	31.3715	22.7926	-8.78004	12.6537	10.0936	-24.4595	-26.006	11.4541	-2.07871	16.3955	2.87652	3.36492	-3.13972	-9.63685	-9.12693	23.3906
593	13.8739	35.2954	11.7099	-1.88264	31.5182	30.913	26.3015	45.6842	50.0617	17.4339	26.8012	46.1639	32.5225	11.877	27.2277	13.5751	10.9194	20.2609	30.6001	-8.06316	21.2717	6.60493	-2.06318	54.2677	11.5977	-17.0727	24.2567	7.58599	-1.08423	-30.7538	-8.42257	-6.09016	-26.7563	7.57893	14.9163	3.2558	-23.4023	-22.058	-16.7106	21.6398	0.99341	39.3507	10.7117	4.07646	9.44554	-8.18122	4.19672	18.5792	24.9667
594	34.8059	51.5725	9.33856	8.10306	25.8663	27.6283	16.3884	22.1467	14.9035	45.6578	0.409926	14.1599	19.9078	29.6529	1.39548	23.1355	21.8729	8.60757	-1.66008	5.06913	23.7955	17.5192	42.24	23.958	0.673184	73.3856	33.0953	36.8018	-0.493921	28.2076	44.9066	35.603	-0.703151	-8.01207	4.677	-27.6362	2.0483	3.73033	40.4107	-18.911	55.7651	10.4398	17.1128	30.7839	-12.5462	-11.878	0.789304	-10.5449	19.1201
595	44.434	-11.2375	-2.91387	16.4049	-3.28089	9.02932	25.3355	-1.36195	28.9375	8.23375	36.5273	16.8186	12.108	12.3955	14.6817	57.9668	-4.74872	4.53537	-6.1804	13.104	-4.61089	2.67522	-0.0372966	-1.74809	-10.4568	8.83684	23.1333	6.43263	-21.2644	-18.9577	18.3531	22.6684	-18.0115	9.31344	10.644	-16.0196	37.3228	-12.3287	-22.9732	-7.61079	1.75872	0.135997	16.5211	26.9142	38.3158	12.726	12.1452	36.5734	33.0113
596	-19.9876	52.7262	27.4309	10.1257	-17.1877	27.4886	24.1566	-1.18416	16.4657	-18.8926	11.2955	46.4024	-2.49883	42.5908	29.6715	19.7437	27.8079	17.8639	17.9124	19.9527	13.9851	-17.9898	12.0279	-4.96135	-1.9577	18.0395	4.02982	28.0136	20.9916	-6.03617	16.9305	34.8916	10.8472	35.7974	28.7434	32.6847	-32.3782	22.5539	-3.51728	-14.5923	15.3288	20.2468	-17.838	21.0736	-31.0167	16.5487	21.5946	-36.0994	20.205
597	8.65321	28.2318	10.8105	-15.6112	21.9672	38.5462	-2.87476	32.7047	3.28509	2.86589	-5.5525	19.0301	38.614	-5.80112	-27.215	4.37252	4.96158	-8.44777	25.1449	-1.26089	21.3352	17.9333	26.5335	28.1359	10.7406	7.34758	15.957	12.5687	28.1832	27.8004	28.4202	-41.9571	-17.3316	13.2964	7.92777	15.5621	-9.80058	11.8395	8.48305	-22.8703	-4.22073	20.4324	-24.9113	-9.2521	16.4107	17.0765	20.7459	-9.58172	0.09431
598	17.0297	35.9586	34.8722	-4.23077	14.65	42.5148	19.3626	60.1937	5.00833	38.8057	20.5861	22.3496	6.09655	30.8262	-1.46108	25.2349	23.9142	-5.42318	31.2234	44.8533	25.4671	15.065	19.6472	24.2139	26.7654	43.302	13.8238	34.3311	2.82454	39.3042	2.77055	35.2238	27.6644	49.0925	12.5089	3.9137	-3.69257	24.6903	22.063	1.42591	19.7792	51.1237	-3.54027	14.7875	9.1078	16.4208	-16.2727	-5.97258	-14.678
599	-2.27643	24.3352	26.9441	2.54983	29.1528	21.7534	18.3513	-13.0533	-5.4597	51.1315	23.7206	8.30803	24.894	18.4782	12.061	19.6426	32.2231	13.8026	27.3816	-2.04037	-19.4629	13.1143	4.69114	-8.73207	10.8448	40.4218	-23.0009	30.5765	3.15487	21.7339	-22.6862	5.8946	24.4765	13.0593	-10.3562	-11.7703	-3.18285	17.4059	20.9968	38.5896	-29.816	-4.21917	12.3798	-13.0193	8.5843	3.19	-18.2015	-17.5907	43.0231
600	12.798	10.5661	5.33001	9.08879	21.8427	1.59211	-10.664	2.07478	0.80866	17.5368	4.25957	30.9769	50.6891	27.3954	25.0961	29.7913	17.481	28.165	21.8439	-3.48315	-2.81567	31.8463	31.5029	27.1542	15.8002	15.4409	16.0766	22.7068	9.33239	21.9531	5.56905	-14.8196	-10.2129	3.38912	14.9872	9.58102	17.1708	-2.24354	-31.6614	26.9172	-8.50803	9.06376	-14.3676	3.19769	18.7605	11.3203	-1.12218	43.4327	0.985766
601	22.8081	5.38995	40.9631	26.5269	45.0817	20.6278	29.1648	15.6929	11.2126	-5.27674	33.2254	42.7191	3.2048	0.68208	-7.84867	-31.3872	-4.93348	18.5128	36.952	24.3839	19.8089	13.2272	34.6391	64.0449	14.4446	63.8386	23.2272	16.6103	34.9887	36.3624	10.7317	-6.90321	38.4581	39.8156	13.1699	38.5213	-5.13006	4.21595	-9.44	-30.0978	3.2426	51.5819	-18.0797	7.25773	-7.40505	-4.06812	28.2691	12.6067	2.94513
602	28.7731	-3.1988	2.81848	22.8239	13.8182	48.8018	15.774	26.7353	48.6864	74.6264	34.556	-12.5245	32.3854	27.2851	42.1752	2.05596	13.9277	7.79064	-3.35452	40.4916	8.32976	14.1602	16.9833	13.7993	16.6086	-11.5885	-17.7917	31.9989	16.7844	12.5649	60.3406	3.11201	-3.12068	5.64255	41.4029	-15.8398	-7.08512	-1.33309	23.4174	-13.8336	-1.08619	8.66075	-17.5928	-8.8469	-8.10041	-7.35375	28.3942	11.1429	19.8936
603	7.85014	-0.55001	47.0431	1.62901	32.2082	40.781	35.347	22.9067	6.46055	20.0081	32.5498	20.0858	-13.3834	1.14173	0.6617	-35.8233	22.6869	15.1924	12.6937	30.1905	-3.3168	5.17195	30.657	24.1384	11.6165	7.09138	27.5633	26.0321	5.49843	15.9623	26.4239	5.88342	-0.65904	8.79648	25.2507	6.7034	1.15487	43.605	1.05446	-17.4969	11.951	-6.60141	16.8459	-12.7072	-22.26	29.1871	19.6347	-10.9176	5.53103
604	9.06588	2.88157	27.6872	67.4821	34.2669	16.042	33.8068	7.56193	34.308	3.04432	13.7716	11.49	-5.79991	39.9015	12.5947	-15.72	7.95776	19.6281	-4.70825	7.94824	13.5982	49.242	3.87989	25.5122	2.13916	-3.23884	7.3785	19.9912	27.6001	32.2054	31.8072	28.406	-9.99799	31.5953	12.1868	-20.2234	40.3649	18.9517	-38.4619	-1.8761	-4.29075	-34.705	24.8813	13.4679	-0.944083	17.645	-8.76406	-37.1715	-1.57636
605	3.24852	5.07465	14.8924	-30.2992	25.5003	19.291	2.07218	35.8441	12.6073	-31.6392	42.105	39.8401	6.56635	7.28312	-11.0092	12.6895	27.3794	-15.9395	11.7332	15.3972	-29.9473	14.7	34.3393	-22.0293	32.5945	20.2108	4.81984	16.4215	-17.9833	39.6053	18.1875	29.7637	36.334	-17.1015	9.45793	3.01233	20.562	37.1068	-25.3522	19.1848	4.71798	48.2481	-3.22486	27.2992	-12.1789	26.3405	28.8584	8.3745	-10.1104
606	11.7361	-28.6203	-12.9835	-2.35426	-8.73208	10.8833	-14.5086	-14.9075	-11.3131	27.2742	2.85477	15.4287	21.9964	-20.4427	1.11201	38.6606	4.20318	48.7399	-8.72864	32.797	15.3174	10.8327	46.3432	3.84895	41.3503	42.8474	25.3405	3.82953	33.3153	8.79779	30.2772	31.7538	56.2279	18.6995	8.16921	7.63717	30.1036	25.5685	26.0327	-10.5039	-12.0411	15.4216	-1.11557	-8.65269	17.811	9.27527	24.7409	6.20759	18.6761
607	21.5598	21.1705	15.7685	18.3535	31.926	36.4863	35.0341	35.57	24.0944	54.6071	8.10847	23.5989	25.0788	29.5481	-9.99272	23.4566	10.8965	33.3271	-30.2509	66.1624	-0.432479	22.9648	34.3546	58.7373	15.1133	26.4829	35.8466	2.20442	11.5572	23.9052	-9.75137	39.588	19.9238	10.256	3.58556	-1.08743	2.23745	34.5604	33.8822	5.20306	34.5231	4.84319	10.1634	-0.51597	17.8057	8.12855	-15.5468	-0.220317	22.1087
608	-7.32374	-16.1031	64.1053	19.3019	-7.51285	47.6617	9.8258	29.9801	-14.8749	-1.73876	-2.61097	0.50901	-14.3783	-8.2724	9.82716	15.9209	-6.99055	28.0932	-3.82729	16.2484	28.3209	-2.60941	31.458	19.5237	32.5881	4.65175	21.7151	18.7785	-6.15737	-0.09216	-4.02538	-8.95658	9.11468	-13.8112	-9.7337	35.3476	13.433	0.52299	3.61801	7.71842	4.82454	12.9369	-7.94428	-2.81862	-18.6857	16.4548	4.60317	-37.2403	27.9249
609	66.2865	38.8052	42.3152	39.8161	63.3083	48.7923	29.2677	27.7348	15.1942	28.6454	27.0889	4.52489	39.9537	42.3751	21.7895	25.1971	0.598019	1.99248	14.3809	57.763	-23.8608	2.50975	16.8748	56.2345	3.5891	-21.0612	28.2837	-3.37599	22.9601	-18.7079	18.62	0.9443	25.265	-2.41787	10.8963	21.2074	-3.4843	52.8212	5.12448	19.4255	-3.27579	2.0212	-16.6835	2.61001	10.9023	42.1932	3.48326	-6.22777	36.0606
610	15.2345	30.8782	21.5063	-7.88194	-9.28606	-6.7057	43.8587	36.4075	7.94111	32.4592	41.9622	9.45028	25.9239	4.38281	40.8275	23.2581	17.6751	39.0785	10.469	22.8464	44.2112	12.5638	49.9044	28.2335	-2.4487	31.8582	39.1546	14.4407	30.7172	35.9842	61.2422	23.4917	28.7329	40.9662	71.1922	33.4112	2.62367	36.8298	21.0304	0.225619	24.4158	14.6017	-9.21649	-8.03841	-13.8634	5.30866	10.4785	-6.35372	8.81264
611	12.4193	31.1589	-10.104	-22.3703	15.3602	5.08761	-15.1888	9.53109	-31.7524	35.9598	65.668	49.3721	17.0724	-6.23189	28.4595	15.1466	13.8294	-30.4922	-6.81782	6.85181	46.5171	-16.822	21.8346	60.4869	48.135	38.779	31.4188	-0.945665	40.6862	10.3142	2.93843	47.559	55.176	25.7893	11.3996	28.0066	-2.3894	8.21134	-11.1904	2.40521	10.998	-2.41126	-5.82273	-4.23655	9.34803	14.9306	-5.48813	-19.9086	9.67008
612	23.4455	41.9634	45.4836	35.0057	-10.4698	37.0575	9.58728	-18.8801	27.656	11.195	22.7373	26.2833	0.833156	1.38663	44.944	-9.4944	17.0714	2.64153	7.21644	-2.20436	-3.62047	39.9682	22.5618	59.1603	7.76389	56.3726	38.9866	96.6055	32.23	40.86	33.4954	39.1363	8.78271	7.43438	-11.908	8.75522	28.4241	27.0983	11.7785	20.4644	-7.84442	-29.1472	-3.44428	8.26388	24.978	16.6974	13.4228	40.1533	-22.1104
613	2.65146	28.0323	31.4025	10.7619	22.111	6.45016	9.77942	43.0992	53.41	15.7117	16.005	34.2901	41.5674	-2.16284	1.09973	5.35551	42.6049	15.8482	40.0859	39.3183	18.5457	8.76851	31.9872	32.2022	30.4137	63.6223	36.8283	6.03204	34.2341	6.43468	13.6343	6.83326	18.032	21.2308	2.43032	3.63072	-1.16756	13.0358	-13.7588	-3.55084	6.65978	0.873685	-17.9089	-3.6877	11.5378	43.7678	-23.9972	6.24293	6.48872
614	2.87592	7.47765	30.0724	35.6595	46.2393	-1.18784	7.37741	35.9354	22.4865	-4.96985	24.5667	13.0964	4.61938	25.1354	-5.35533	17.1475	4.64388	7.13403	8.61836	38.0965	35.5689	13.0358	53.4973	-0.0464037	18.4049	36.8515	55.2936	23.7311	13.1648	1.59456	2.02073	17.4435	5.86323	-3.72018	25.694	25.1058	19.5155	19.9232	1.32947	-5.26557	5.13812	13.5412	30.9438	-7.65405	27.7483	-15.8493	8.55384	49.9576	12.3626
615	21.0815	-17.2519	32.4119	14.0722	4.72951	5.38415	23.0355	10.684	-15.6699	0.973104	-6.38654	-11.7487	3.88702	53.5201	2.15089	35.7796	-0.593708	-12.9689	4.65444	6.27583	3.89571	-4.48579	2.13147	7.74765	26.3629	40.9773	7.59101	37.2039	54.8168	27.4294	-2.95803	-26.3454	-8.73245	13.8805	2.4944	-13.891	14.7244	12.3405	4.95817	5.57711	8.19722	-50.1807	23.4431	13.0686	17.6964	14.3261	-23.0415	-8.4069	13.2307
616	53.3728	4.94519	5.52003	53.0969	41.6765	-19.7409	-9.15555	24.433	2.02528	-24.3792	0.220164	-0.17653	-25.5688	22.0429	11.659	8.27969	7.90515	-0.464567	-4.82895	-10.1885	-9.54291	9.10805	15.7644	-13.5736	15.0939	-1.23282	24.4462	-10.8692	-10.1785	5.51826	40.221	38.9298	31.6446	-10.6348	3.09236	19.8256	8.56502	-53.6898	24.0619	3.81976	-0.416653	28.3534	-0.870389	45.9114	52.6996	23.4934	12.2935	5.09896	29.9107
617	20.3964	14.8746	32.3589	4.84907	4.34559	-18.1511	2.35883	-12.1243	52.4001	-8.06838	-25.5293	7.01765	-10.4272	2.13581	-7.2929	5.28686	13.8752	-22.5277	30.0786	-1.30638	7.31772	0.95106	-16.4063	12.2458	19.9075	-11.4213	-0.740326	7.95001	-31.3495	-31.6392	20.0811	-15.1887	-6.4485	23.3013	13.0615	3.8318	-2.38791	-2.598	-43.7976	28.0127	-12.1673	-1.33703	5.50321	7.35288	-37.7872	-10.9179	25.9615	-29.1499	17.7488
618	32.2833	60.9358	46.5776	13.2082	37.8283	16.4383	-18.9621	-5.37237	12.2081	15.7789	21.3406	-15.1063	7.43852	-2.02506	5.5035	3.02457	-5.46155	-13.9545	-12.4538	-17.9595	-27.471	2.01191	-3.51027	-24.0372	31.4314	20.8959	18.3568	14.814	-9.7315	-0.279636	10.17	5.61767	22.0638	11.5086	-2.04726	7.39643	17.84	10.2836	-24.2721	-6.82677	2.61956	15.0677	-0.482191	5.96991	-7.57519	2.88239	20.3434	0.807647	40.276
619	39.7769	35.4233	36.0561	19.6748	46.2798	8.87158	39.4496	36.0143	10.566	35.1045	23.6302	8.14323	31.6441	13.1325	8.60891	6.07361	-13.4731	-11.0311	26.4003	52.8208	-8.76904	8.63112	-10.9784	26.4027	10.7747	20.1381	50.4931	-1.16	33.1794	17.5115	43.8368	32.1555	24.468	36.7747	-2.9239	9.37254	1.66438	12.9518	38.2357	1.51604	29.7932	27.068	32.3404	15.6109	12.88	38.1479	0.415309	9.68223	-16.0506
620	-2.89884	11.8309	8.55491	1.27241	-4.01615	17.6896	30.389	0.0824772	-20.2296	-34.5478	8.12828	27.7988	-20.5359	17.1236	43.7778	4.42695	39.071	30.7102	16.345	49.9748	17.6002	22.2213	-10.1617	-0.548574	27.0608	13.6665	9.2689	-11.1322	35.464	5.05731	29.648	36.2364	18.8225	24.4063	21.9887	22.5694	15.1488	-8.27335	15.3039	29.8803	38.4559	38.0315	23.607	25.1822	1.75798	54.334	9.91094	43.4885	31.0674
621	-14.3981	9.31394	9.02193	3.72505	2.42365	-17.882	8.80735	-23.508	1.17231	-3.15246	0.518016	21.1838	-8.1548	11.5016	-0.846732	72.8004	53.4429	-16.9191	-2.28522	23.344	5.96882	-1.41053	-2.79401	-5.1815	20.4271	17.0319	9.63295	22.2302	20.8242	51.415	5.00255	29.5871	-10.8313	34.7473	2.32367	4.89755	26.4691	-7.96168	19.6058	-17.8284	38.7354	-3.70198	19.8594	-5.58069	14.9786	-5.46321	13.0947	27.6518	8.20905
622	56.7409	16.224	-3.30204	40.1625	-6.38191	-18.9348	-0.496284	-7.06597	-13.6433	-15.2285	19.179	3.57952	62.9735	25.3608	17.7421	45.1176	34.4876	16.8524	16.2127	-2.4318	-4.0804	46.2672	25.6112	19.9522	10.2903	19.6259	50.9594	1.29099	21.6212	13.9504	17.2787	15.6066	26.9344	11.2622	19.5907	2.92009	-0.749341	-7.41744	17.9165	-17.7475	-7.40922	36.932	-8.72374	28.6237	33.9749	-5.67019	5.68911	22.0527	-11.5788
623	42.4263	60.1048	7.78895	19.4781	8.17264	21.873	-7.42154	23.2894	3.0062	2.72817	-9.54437	-0.811322	6.9276	-10.3283	49.4213	40.1764	11.9371	23.7031	8.47509	35.2521	43.0344	57.8221	16.615	45.4133	10.2168	74.0254	41.8391	3.65739	-11.5189	-3.69032	7.14309	5.98127	53.8241	29.6711	17.5231	42.3794	22.2401	33.1045	-20.0265	34.8465	35.723	27.6038	31.4883	88.3759	70.2674	43.1618	50.06	43.9607	32.865
624	-39.405	54.1356	-4.32712	-3.79369	14.7363	6.26309	-22.2137	31.3063	11.8234	28.3372	31.8481	-18.6439	19.8616	16.3643	24.8645	15.3623	49.8579	18.3513	-9.15703	0.332553	19.8204	21.3067	-7.20848	6.27506	0.757446	10.2388	24.7193	-7.80109	-10.3219	2.15696	12.6355	21.1139	-3.40758	-24.9292	23.5498	-23.9707	-8.49061	25.99	-1.52817	-0.0452914	8.43855	-21.076	-1.58905	2.89929	-1.61036	10.8817	-9.62402	12.8722	-9.62898
625	4.98828	20.5777	17.1552	26.7201	16.2729	-5.18622	25.3424	2.85918	33.3644	34.8578	31.3397	35.8102	11.2699	10.7184	13.1562	2.58337	42.0003	33.4071	39.8043	27.1918	22.5699	12.9389	42.2992	-12.3489	56.9947	43.3304	27.6586	6.97936	12.2933	35.6007	22.9017	16.1968	10.4862	7.77023	14.0495	24.3241	7.59443	-9.13926	18.1236	13.3833	-2.35994	-36.1056	34.1466	24.3969	-4.35417	22.8936	7.14068	-12.6127	15.6339
626	25.6812	10.1541	5.63341	44.1187	12.6105	-10.8909	21.6143	44.1264	1.6458	-25.8278	-9.29417	19.247	-0.204097	-2.64779	-9.08379	27.488	27.0677	12.6553	22.2513	-3.1451	5.46659	21.0864	-4.28575	13.3503	22.9944	11.6467	-2.69293	37.9752	36.6517	32.3363	1.02885	11.7294	23.4377	17.1536	23.8776	-8.39075	-6.65149	-11.9051	-25.1509	-0.389322	-5.62095	12.1549	17.9378	17.7272	35.5237	31.3264	-9.86395	13.9516	-15.2262
627	29.624	22.405	22.1823	-11.0447	28.7244	34.49	-5.74857	26.0092	33.7637	-3.48561	39.2616	-13.9945	-23.2534	-20.5158	0.218702	56.9504	5.67923	26.4054	24.1294	7.85057	1.5694	-2.71397	6.00056	44.7132	40.4239	7.13293	-10.1596	-1.45397	3.25068	28.9541	46.6565	10.3579	3.05845	35.758	11.4573	10.1561	-3.14543	-3.44753	-22.7493	3.94885	5.64682	30.3454	-6.95562	-10.2566	-22.5566	9.14379	-3.15472	-1.4527	6.2507
628	-20.6796	35.2087	27.0884	-0.04174	-2.18124	-13.3299	14.5114	1.34298	-2.83484	0.977054	-14.221	-3.42881	37.3538	28.1262	5.88874	30.6415	31.3847	21.1181	0.842512	47.5571	21.2624	8.95865	20.6459	38.3244	-17.0058	6.65561	53.3088	18.9537	26.5911	26.2209	57.8434	22.4589	-11.9325	30.6693	2.26506	-4.14514	4.43894	24.0173	15.5908	7.15945	-15.2767	18.2832	-31.1609	15.3912	8.94024	-23.514	-21.9706	-5.42983	19.1092
629	15.4656	5.22967	-12.0139	-18.2659	-15.5257	21.2071	24.932	17.6495	48.3601	21.0632	-3.24065	39.4488	16.1321	12.8087	13.4791	21.1436	33.8024	17.4557	14.1041	34.7472	13.3854	18.0192	9.64859	1.27398	-17.1044	2.51365	27.1285	10.7399	45.349	31.9555	-6.44022	-16.8379	9.76276	-2.63835	-1.04031	-3.44319	20.1533	-12.2509	7.34503	-15.0589	19.5373	15.1344	9.73245	-3.66871	-10.0682	26.5337	13.1377	9.74348	-4.64808
630	13.618	20.114	61.5959	38.0634	33.5171	28.9573	16.3841	30.7978	63.199	62.5876	40.9641	22.3289	23.6826	31.025	25.3569	30.6784	15.9902	11.2925	9.58583	41.8704	11.1468	54.4153	20.6765	51.9308	-10.8215	22.4202	73.6563	13.887	39.1131	25.335	24.5529	14.7675	18.9791	-3.81188	29.3952	27.6005	-4.19525	-3.99191	-10.7888	43.4145	28.6181	-19.1772	12.0289	-20.7633	7.44678	-18.3407	-6.12501	-11.9061	29.3167
631	5.57275	49.1595	51.7303	2.28442	14.8224	-6.65558	15.8502	47.34	15.8143	13.2728	20.7158	10.1436	40.5566	12.9546	15.3381	28.7073	84.0626	12.4042	11.7327	28.0479	34.3504	36.6406	21.9188	15.1855	31.4409	27.6855	7.91967	-9.85627	16.3583	52.5638	24.7605	12.949	-1.8704	26.3028	-2.53089	5.62899	-1.21712	19.9312	-3.92551	-8.78678	27.3478	-3.52124	-20.3934	22.7317	-14.1454	28.9757	8.0956	-1.78535	-11.6666
632	0.497276	7.17723	-15.1498	1.51546	-14.8265	28.8248	38.4686	13.1055	36.7358	44.3591	25.9757	25.5859	-18.81	-12.2125	-25.621	0.964646	35.5445	3.11881	11.688	40.2517	23.8103	45.3641	26.9132	28.4578	-3.00176	-5.46542	30.0671	-0.404337	31.1211	-12.3567	-9.83754	48.6789	35.1927	12.7039	-17.7867	1.72079	2.22656	10.7306	26.2337	0.735718	-32.7633	18.7374	32.2376	-13.2625	-1.76228	-5.26206	34.2389	24.7403	-15.7571
633	-11.6698	32.1856	8.03543	28.8789	7.71626	23.5479	50.3729	25.1916	2.00444	61.8105	29.61	6.40323	42.1904	6.97067	18.7445	24.512	50.2731	40.0277	17.7765	-3.4814	46.2545	8.98418	7.7078	51.4254	15.1371	18.8429	11.543	40.2371	25.926	24.6095	16.2876	55.9606	16.6284	36.291	16.9491	50.6026	2.25146	57.8956	33.5359	10.1721	-7.19607	43.4324	5.05713	48.6781	25.2961	1.91056	9.52236	-15.869	3.7373
634	14.9474	-19.512	-3.97961	-14.4561	16.059	19.566	42.0644	5.55464	-3.96302	3.51108	9.97729	-4.5642	-10.1131	6.33044	-23.2333	-7.80416	2.61814	7.03372	8.44305	3.84588	26.2427	7.63361	27.019	21.399	19.7739	13.1439	2.50939	13.8703	10.2274	-22.4194	15.9303	10.2767	-3.3798	8.9608	0.299164	-3.3646	31.9698	25.3025	-6.36597	-5.03538	-12.7057	21.6238	0.953227	0.282606	-16.3874	42.9432	-16.7251	9.60782	32.9425
635	42.8388	19.4924	5.14595	13.7985	13.4504	16.1019	27.7522	15.4017	47.0506	-6.30186	11.3447	0.990272	19.6351	22.2785	-12.0791	-25.4379	12.2023	0.84137	-10.5203	44.1167	21.7526	20.3874	44.0213	13.6543	-14.7137	-4.08255	17.5478	32.177	62.8058	21.4339	14.0614	27.6884	9.31485	-3.05945	22.5662	35.1916	-6.18328	11.4414	-9.93372	-22.3088	5.31582	-5.05905	-19.4337	42.1916	19.8176	-5.55625	-25.9293	-3.30197	26.3263
636	14.2577	5.69553	4.12661	-9.44941	-19.0322	16.3786	10.7827	32.1803	-32.4282	-7.04292	-0.663653	-17.2901	6.07795	0.44046	-17.2022	-1.84993	16.4976	-0.159382	3.17949	23.5141	13.8449	6.17216	33.4961	10.817	-3.86487	7.45077	23.7642	11.0755	20.3854	-1.30611	5.00131	14.308	23.6141	30.92	35.2261	14.5326	12.8398	40.1478	13.4573	1.76844	-11.9187	-2.60358	6.71404	2.03425	-6.64235	50.6842	12.0145	-13.6515	20.6868
637	-26.5967	33.8797	-19.6484	-10.1815	25.2808	-20.2611	-10.8076	4.64169	-0.912869	18.5284	29.9659	-10.6001	19.8306	-31.7421	30.6821	16.1034	26.5221	-0.0616937	16.3525	40.7643	6.17438	14.5828	57.9898	65.3956	33.8005	44.2047	25.6083	16.0115	9.41492	61.8185	38.2226	0.627292	22.033	12.4396	11.8478	-3.74232	25.6694	-20.9169	-8.50071	14.9181	11.3395	33.7641	-19.8079	28.6233	7.05839	-1.50276	6.94047	4.38784	0.840015
638	28.2682	10.936	-11.3911	-29.7137	32.9683	2.65534	-11.6534	15.0423	-2.25719	6.44735	12.1562	6.86934	12.587	-2.69143	10.0342	-7.23616	4.49754	-7.76484	-15.0229	-3.27751	38.4717	4.22466	-9.01867	48.7417	11.5057	25.2732	13.0444	36.8186	7.59664	37.3781	20.1629	29.9511	29.7425	-13.4632	36.3347	49.1358	11.94	22.7468	31.5572	22.3705	3.18633	33.0055	-11.1724	-10.3479	26.4798	7.30978	-4.85706	41.9783	13.8168
639	38.9259	36.482	16.0317	45.5745	35.1106	31.6406	58.1638	56.6807	63.1916	73.6962	90.1948	85.6875	46.1748	62.6563	35.1323	47.6031	42.0688	31.5296	27.986	31.4375	39.8848	49.3278	47.7669	43.2023	54.6341	51.0627	49.4881	81.9105	27.3304	26.7478	51.1631	38.5764	15.9879	30.3978	23.8065	37.2143	26.6212	2.02728	9.43328	-3.16084	-9.75504	41.6513	24.0583	17.4658	-8.12537	30.2845	4.69606	-2.89088	0.524318
640	32.8574	39.4586	78.0537	29.6422	75.2246	74.8012	43.3717	75.9364	94.4959	82.0497	120.598	104.142	116.681	81.2143	91.7436	73.2684	46.7891	64.3057	72.8187	108.328	87.8334	69.3357	79.8349	77.3311	102.825	113.316	112.804	56.2902	43.7745	34.257	54.7378	56.2172	30.6953	13.172	57.6481	34.1233	49.598	42.072	50.546	18.0199	-12.5064	8.9678	21.4424	-5.08274	33.3931	18.8695	9.34711	-10.1744	20.3056
641	6.48099	32.199	12.9095	3.61186	22.3064	25.9935	69.6725	17.3437	30.0075	18.6632	41.3113	8.95182	19.5851	39.2106	35.8288	1.43961	-16.9567	39.6398	-5.77034	2.81231	46.3882	36.9574	1.5201	-5.92359	21.6265	0.170391	29.7084	41.2402	25.7667	13.2876	-10.1968	19.3136	-2.18102	10.3192	-14.185	2.30632	-4.20674	33.2758	8.75453	28.2295	8.70053	-8.83162	-15.3671	23.0942	-2.44729	-1.9917	14.4616	8.9122	-6.63911
642	44.2253	0.874312	35.509	41.1286	53.7338	37.3248	22.9013	10.4636	10.0123	10.5469	37.068	22.5757	26.0705	-0.447825	-6.97879	49.4779	2.92253	2.35535	36.7769	15.1871	-0.413604	5.9752	11.3538	19.7227	56.082	-2.56771	21.7739	44.1069	28.4322	32.7499	26.0604	31.3642	50.6616	38.9529	44.2388	-6.4804	16.7957	3.06729	11.3352	9.5996	15.8608	-6.88041	-5.62388	-5.36928	9.88406	7.1363	-10.6119	-8.36038	-1.10848
643	24.8076	-10.3525	31.4862	27.3227	11.1574	35.9907	12.8217	19.6508	26.4785	-5.69624	-29.8729	30.9485	7.76839	-14.4141	16.4014	11.215	-8.97336	27.8363	23.6445	4.45028	4.25418	24.0562	11.8563	18.6546	36.451	-5.75436	17.0385	15.8292	16.6186	20.4062	19.1922	7.97659	43.7594	20.5401	8.31982	-14.902	33.8747	-12.3504	-10.5765	-11.804	19.9668	8.73677	-12.4945	14.2726	27.0389	26.8037	10.5678	-7.66951	32.0925
644	23.1467	52.6828	17.211	-7.26879	23.244	22.7501	8.24915	-14.2581	-12.7711	4.71007	27.186	16.657	12.1237	-26.4139	-7.95543	-2.50034	2.95168	38.401	-11.1519	-6.70695	46.7363	29.1782	-4.38079	37.0596	-23.5004	3.93971	28.3802	-32.1789	46.2633	28.7067	-0.848171	8.59886	6.04811	-4.50037	-12.0458	-0.588198	5.87275	17.3371	23.8055	8.27797	42.7546	14.236	5.72223	-9.78678	-10.2903	6.21134	-23.2811	20.232	3.75131
645	2.37182	6.26315	11.1531	-1.95925	6.92639	-11.1896	19.6918	40.571	8.44842	26.323	-23.8047	-13.9349	6.93299	-11.202	20.6604	3.52046	21.378	7.23305	21.0861	8.93619	16.7838	12.6291	-1.52809	-14.6876	9.15054	2.9864	6.82003	44.651	26.4803	28.3075	23.1326	38.9558	24.7771	12.5961	3.41377	20.2297	-16.956	-10.1436	11.6676	5.47751	26.2856	-32.9071	31.899	-22.2964	17.5076	-14.6898	18.1124	10.9135	10.7142
646	20.3405	-3.07613	26.4969	5.05911	14.6111	42.1535	27.6858	-37.7914	17.7224	-6.77292	59.723	26.2107	14.6905	25.1623	7.62676	-11.9159	-32.4653	32.9789	13.4173	13.8498	14.277	28.6991	46.1167	-8.4699	47.9396	39.3457	8.7487	42.1488	17.5468	-26.0572	16.3373	6.73064	17.1232	22.5152	11.9073	16.2998	31.6931	21.0873	19.4832	-3.11911	-13.7194	-0.316813	-17.9113	-0.502751	-7.09033	15.3259	6.74659	11.1717	4.6021
647	23.747	24.2642	-1.22592	26.2763	-5.22846	22.2603	6.74242	-8.78153	22.689	11.1539	9.61369	2.06874	1.51957	27.9661	-6.59122	-6.15195	1.28421	16.7175	-23.8514	-4.42265	43.0042	14.4296	12.8537	15.2769	48.6996	27.1219	45.5443	18.9668	2.39005	24.8142	-10.7605	6.66629	21.0948	26.525	-20.0423	12.3929	13.8309	18.2716	16.7157	-48.8366	-4.38555	23.0697	-13.471	11.9925	0.460654	-19.0667	-4.58886	37.8938	16.3819
648	16.7857	40.3417	25.8964	-6.55099	13.0001	25.55	16.0981	7.64496	13.1908	31.7353	0.278666	20.8211	48.363	14.9039	19.4441	2.98388	4.52322	-28.9377	54.6014	-12.8598	-9.32091	-22.7819	36.7575	31.2973	23.8376	-8.62145	14.9203	-9.53727	11.0064	-24.4487	1.09736	-4.35514	-8.80615	11.7442	0.296544	49.8507	10.4069	5.96486	25.5253	22.088	4.65281	-26.7796	-24.2094	39.3632	-4.06107	3.51722	9.09878	-7.3169	20.2709
649	26.5412	41.0065	53.4681	34.9258	50.38	47.8312	37.2791	9.72429	7.16718	49.6076	-14.9541	-1.51748	7.91779	18.3516	5.7843	45.2163	35.6477	9.0788	5.51009	23.9414	26.3731	19.8054	-5.76131	29.6731	18.1089	19.5463	40.9856	13.4267	23.8702	28.3163	-52.2349	5.21679	41.6716	-5.87051	-8.40885	-10.9435	12.5258	-15.0012	8.4764	30.9584	2.44473	-8.06393	13.4323	42.9334	16.4398	9.95141	12.4687	11.9913	34.52
650	60.2435	38.9975	61.7296	26.4392	47.127	26.7936	38.4387	47.063	35.6671	21.2508	3.81469	25.3594	29.8854	6.39275	37.8821	18.354	-0.191048	-2.75264	8.67001	32.077	8.46905	30.8467	9.21062	7.56125	-2.10079	49.2251	13.5394	17.8427	19.1358	-4.58083	0.693417	-7.04085	-10.783	32.4674	15.7112	1.94893	14.1812	-0.59151	1.63164	-9.14886	-11.9325	3.28146	21.4936	49.7043	3.91451	-9.87552	36.335	24.5465	16.7596
651	10.3993	-7.96941	38.657	37.278	12.8939	-2.49466	20.1117	31.7133	24.3107	-17.0966	-11.5081	16.0762	23.6568	-8.76664	-3.19383	-9.62452	44.9414	-12.4959	22.0641	8.62093	3.17503	24.7266	0.275778	-26.1772	14.3678	-14.0891	12.4524	-21.0078	-17.4691	10.0685	20.6051	-5.85896	2.67634	1.21096	-13.2544	4.28026	1.815	14.3498	-13.1147	-6.57855	32.9581	-4.50389	0.0352237	19.5754	4.11725	-9.3395	11.2058	-23.2472	22.3021
652	29.8507	13.3952	19.934	24.4667	13.9936	-8.48463	30.0315	5.54248	14.0487	1.54996	7.04656	44.5388	11.027	7.51099	5.99113	-8.53234	-6.0592	50.4107	-0.122147	-11.658	5.80347	26.2626	19.7195	-14.8255	42.6278	-19.9206	32.5298	3.97875	1.42702	32.8745	-4.67844	2.76825	-2.78517	15.6612	18.1082	31.5556	-22.9964	29.4523	-33.0977	18.3534	13.8058	-0.740039	12.7159	-20.8265	4.63348	-4.90452	5.56014	20.0271	-14.5028
653	32.7101	21.2203	-7.27072	-1.76342	14.7427	-0.752133	-4.24813	15.255	4.7578	2.25979	14.7614	-13.7371	9.76452	3.26608	1.76791	14.2702	-11.2268	-3.72305	29.782	15.2879	6.79511	24.3038	-9.18574	-22.6735	14.8408	-6.64271	-0.123854	4.39726	13.9213	-23.5517	16.9783	-11.4886	-5.95204	11.5877	8.13144	21.679	12.2305	21.7858	16.3457	44.91	32.4785	21.052	10.6302	-12.7869	0.801343	23.3944	-1.00691	-25.4032	11.2063
654	-2.11539	14.5026	-13.8848	-7.27817	9.32311	54.9194	3.51038	19.0964	22.6779	-8.74538	17.8269	58.395	37.9594	32.5196	-2.92373	0.629498	17.1795	-24.2735	20.271	1.81269	35.352	-8.11094	40.4242	32.9577	27.4896	3.02026	27.5499	-8.92167	12.6064	25.1341	15.6616	11.1891	46.7169	-15.7552	29.7737	9.30343	0.834257	-12.6339	12.8997	16.4351	33.972	21.5113	9.05295	-7.40322	23.1436	9.69292	11.2456	-2.19878	-19.6395
655	-8.08488	18.5093	4.09173	26.6618	18.2198	-3.23394	5.30013	36.8223	32.333	34.8318	12.319	19.7948	47.2597	-3.28674	9.15595	16.588	35.0096	33.4211	18.8227	0.214493	26.5968	38.97	-5.66569	49.6901	36.0376	-7.62282	23.7092	7.03375	37.3516	17.6628	8.96786	11.2671	10.5608	-17.1507	7.13322	-2.58719	0.688449	43.9604	27.2293	20.4955	-11.2409	2.02096	9.2812	-9.45986	48.7984	-25.9438	3.31416	26.5724	0.831554
656	16.2242	12.8131	24.3957	28.9714	39.5407	43.1039	27.6606	19.2111	14.7558	19.2943	25.827	3.35401	20.8757	20.3918	31.9026	13.4084	35.9092	17.4053	4.89709	42.3842	49.8671	37.346	39.8211	55.2925	65.7606	84.2253	17.6871	35.1458	9.60215	21.0561	25.5078	-0.0423697	10.4057	19.8519	14.2971	6.74125	-0.815538	10.6268	22.0689	33.5108	9.95243	7.39452	-6.16297	19.2799	33.7239	3.16871	13.615	6.06253	16.512
657	13.4331	28.6793	11.9222	27.1616	48.398	13.6313	0.861585	30.089	24.3138	18.5358	-3.24464	-4.02749	13.1875	17.4002	37.6109	18.8197	44.0267	18.232	14.4359	14.6383	-7.16054	7.03942	8.23836	-11.5636	16.6337	16.8303	28.0264	-8.778	22.4174	-9.38725	18.808	9.00342	16.199	10.3949	2.59138	25.7884	-13.0138	-11.8153	1.38423	0.584838	14.7865	8.9896	-7.80591	-25.6	48.6076	11.8168	20.028	31.2409	6.45607
658	30.1561	37.6937	21.2284	25.7596	10.288	-0.18622	26.3367	16.8572	41.3756	16.8917	-7.59421	-3.0819	12.429	1.93818	0.446	6.95267	2.45834	-7.03688	-7.53254	28.971	-11.5259	18.9769	15.4796	14.9823	7.48521	5.98837	-5.50803	-2.00414	0.5007	9.00633	25.5129	18.0205	-39.4707	1.03918	6.55068	30.0637	26.5783	35.0944	-32.3875	-13.8674	12.6544	26.1786	42.705	6.23334	-4.23568	-16.7025	2.83339	14.3716	12.9127
659	-6.38802	30.2454	29.8717	21.4902	9.10173	38.7067	10.3048	9.89662	0.482699	3.06271	20.6372	-24.7934	-17.2287	11.3311	-9.11348	26.4379	46.9856	-14.4701	2.07124	7.60948	30.1452	22.6786	24.2101	39.7399	18.2684	51.7958	-28.6775	-1.15155	1.37448	13.9006	8.42715	13.9544	-10.5174	-5.98826	13.5427	-5.92455	0.610249	-4.85292	3.68677	3.22927	18.7746	7.32346	-47.1241	-3.56816	27.9921	-10.4438	-4.87489	-26.3017	-27.7233
660	-9.19456	12.2276	11.6428	10.0508	-12.5479	31.847	34.2355	5.61802	20.9949	-0.633956	-4.26811	-11.9073	30.449	1.80059	10.1479	30.4914	41.8311	-1.83254	0.500879	8.83129	-14.8408	-3.51524	19.8084	13.1303	1.45086	16.7703	15.0889	26.4067	35.7245	13.0423	-9.63963	15.679	1.99852	-27.681	9.641	-8.03532	-1.70972	15.6179	18.9481	-6.71894	22.6168	-1.04418	-42.7017	2.64431	-5.00563	21.3484	9.70693	-8.93016	8.43773
661	14.1904	41.1711	14.1468	-3.88379	7.07956	5.03702	-35.0126	6.93074	28.8675	-1.20368	25.7175	4.63096	-8.46319	22.434	29.3229	6.20324	-9.92501	7.93794	4.79246	4.63757	29.4736	1.30047	39.1181	40.9266	19.7257	31.5154	27.2959	22.0665	0.828198	24.5805	36.3235	22.0571	42.7815	39.4963	50.2023	52.8992	23.587	48.2655	8.93548	21.5967	34.2488	23.8927	55.5282	44.1549	36.7737	14.3841	23.9869	-8.41853	28.1687
662	13.3542	17.0547	20.7507	-4.55846	24.1279	5.81008	12.4877	24.1612	4.83109	-2.50313	4.15902	11.8178	-5.52638	-8.87391	-8.22433	5.4226	-0.932925	12.7093	36.3497	16.9879	-4.37547	-0.740359	16.8935	32.5263	8.15831	28.7897	23.4206	6.05103	20.6817	3.31267	40.944	17.5759	-2.7913	22.8422	19.4772	33.1136	9.7516	32.3911	56.0329	20.6769	22.323	42.9719	52.6235	15.2777	23.9353	29.5958	11.2601	-11.0725	13.599
663	-2.73619	20.9545	19.6385	-3.68492	21.9846	-11.3524	14.3033	-0.0478726	12.5946	3.23008	-16.141	-1.51843	28.0981	21.7083	22.3124	6.91064	6.50326	5.09034	15.6724	20.249	44.8207	31.3876	8.95001	17.5081	22.062	10.612	22.1584	4.70108	-2.7592	53.7776	42.3116	17.8431	9.37241	29.8994	11.425	-9.05095	41.4719	39.9934	-15.4855	15.0351	9.55514	15.0755	19.5961	16.117	-8.36111	-3.83847	-1.31431	3.21107	-28.2615
664	1.1793	2.75325	-5.67704	29.8879	1.44843	8.00492	18.5569	24.1047	11.6488	5.18861	21.7246	-4.74308	29.7859	19.3112	14.8332	3.35197	1.86777	41.3807	11.8912	6.39886	30.9042	28.4072	9.90828	42.4075	-13.095	23.401	-5.10436	-11.6111	1.88153	30.3733	9.86459	1.35546	30.8461	21.3365	45.8274	13.3187	34.8105	61.3028	45.7963	18.2909	52.7867	15.2842	16.7833	5.28413	-18.2128	-34.7077	10.8001	12.3101	5.82321
665	-3.87197	51.6762	18.2169	1.74954	-18.7254	12.7922	-13.698	19.8043	10.2995	19.7871	6.26751	17.7409	12.2075	20.6672	19.1202	14.5667	1.00701	21.4412	17.8696	14.2922	-6.29076	2.12101	37.5277	-22.0704	18.3269	40.7199	-25.8913	-3.50646	11.875	36.2531	41.6281	0.000356402	11.3701	26.7374	-9.89708	13.4668	17.8292	-4.8097	2.55077	-23.0893	3.27011	14.6297	12.9897	35.35	12.7113	0.0735469	-13.5626	-17.1973	12.1702
666	9.38136	7.91156	-0.567688	-4.05694	-5.55587	35.9358	36.4176	-13.1102	35.3529	39.8063	18.2504	13.6854	15.1116	2.52874	26.9371	15.3369	13.7283	21.1115	35.4869	-9.14569	20.2141	15.5665	34.9118	10.2501	4.58177	-8.09297	17.2261	-3.46083	-14.1533	43.149	-2.5539	-1.26154	18.0263	8.30982	21.5896	-9.13431	-15.8615	42.4082	18.6753	-2.06001	16.2025	2.46335	6.72275	-1.01913	8.23827	-2.50498	8.75168	-6.99171	-22.7346
667	28.5996	38.0747	0.551055	25.0281	-14.4938	-2.01435	25.4659	-10.0527	25.4302	26.914	-4.60098	13.8854	34.3734	19.8625	31.353	7.84505	23.3387	-27.1662	-24.6691	29.8294	26.3297	-0.16828	-20.6644	39.8414	7.34919	24.859	2.3708	17.8845	13.4006	-3.08107	2.43952	16.9624	16.4877	3.01518	24.5454	-7.92193	-31.3867	6.15092	-1.30855	30.2347	-40.2196	5.32911	11.8807	-4.56519	34.9921	21.5521	-3.8847	-7.31879	3.25044
668	-15.6171	-7.07916	11.4649	-3.98541	2.57025	19.1322	15.6999	-0.726467	20.8536	-15.5606	21.0313	-10.3707	8.2337	-8.15609	37.4602	22.0826	-0.288855	20.3457	-1.01326	9.63347	-1.71376	-11.055	8.6098	25.2806	-1.04276	6.63983	-12.6717	7.02224	22.7223	-2.57189	9.13961	12.8568	32.5795	11.3074	-7.95883	5.78034	12.5249	23.2743	20.0293	5.7895	-11.4456	-27.6754	30.0998	26.8794	28.6642	-1.54673	-22.7527	-19.9545	15.8484
669	-1.96264	47.7426	23.4391	23.1263	24.805	15.4759	17.1385	24.7936	10.4418	22.0828	14.7172	25.3455	-24.0319	2.58496	49.1965	12.8033	22.4055	7.00345	-16.4021	15.1885	-6.22414	25.3604	-18.0577	18.522	12.0998	21.6761	31.251	63.8247	44.398	14.9709	25.5437	13.1168	12.6903	22.2644	14.8398	10.4165	37.9948	4.57461	2.15687	3.74146	17.3283	11.9183	1.51137	19.1074	6.70713	-15.6897	48.9176	4.52873	14.1444
670	16.8665	21.4218	-22.0302	38.5102	8.04328	15.5695	7.08849	31.6006	-14.8936	11.6053	26.0979	23.5844	32.0652	15.5399	8.00897	51.4727	-2.06878	23.3847	0.833716	30.2779	8.71772	24.1534	15.5852	22.0133	20.438	0.859386	7.27782	5.69328	-1.89359	-14.4828	2.92601	22.333	31.7383	-3.85792	17.5449	-23.0531	-5.65176	25.7489	18.1496	3.55034	33.9511	8.3526	14.7548	0.157688	-18.4381	-6.03263	-9.62542	-5.21664	-10.8056
671	0.251314	-7.30187	1.13957	14.5752	-0.994548	11.4305	-0.149926	-3.73556	9.67395	7.07828	2.47776	31.8725	4.26291	30.6487	33.0301	-4.59263	20.7807	29.1501	5.51607	-9.12166	15.2373	-10.4069	12.9459	1.29591	39.6433	28.9884	-6.66882	-24.3282	24.0108	12.3481	14.6841	23.0188	-16.6474	18.6853	24.0177	23.3497	11.6815	13.0132	6.3453	-3.32213	36.0109	8.34507	22.6803	24.0166	17.3546	-16.3058	-12.9642	7.37941	-30.2745
672	39.4719	27.8055	19.1325	15.4525	12.7659	1.07317	9.37414	8.66917	12.9587	10.2425	51.5211	3.79479	29.0638	53.3282	7.58836	17.8445	46.097	36.3461	37.5921	28.8351	-1.92453	-30.6865	-2.45046	28.7838	15.0166	37.2482	6.47896	-12.291	13.9388	50.1686	33.3987	11.6293	-1.13924	42.0933	-4.67271	9.56302	24.8007	-0.959408	-6.71688	0.52845	-11.2233	35.0285	2.2839	3.54302	20.8064	-14.926	-18.6536	16.6236	-6.09405
673	20.1767	3.70947	16.2363	12.7568	1.27132	31.7804	17.2836	26.7814	-32.7257	-17.2381	-0.755376	17.7228	33.1969	12.6665	11.1322	3.5942	33.0527	11.5079	12.9604	10.4099	25.8568	8.30141	37.744	3.18477	13.624	4.06194	-15.5012	22.9347	-18.6298	13.8055	14.2407	-8.32396	-0.888145	-12.4519	15.9856	25.4242	-4.1358	1.30563	-10.2508	18.1948	-2.3574	-2.90683	-16.4535	28.0026	16.4622	7.92491	-5.60849	-14.1383	-13.6639
674	11.888	12.4289	-20.0404	25.4798	40.9899	37.4904	56.981	8.46205	45.9342	16.397	17.8512	-8.70319	6.73443	16.1639	9.58563	-17	-10.5928	15.8076	15.2017	49.5894	-1.02888	24.3472	-20.2819	54.0839	26.4451	-2.19804	36.1548	13.5038	13.8496	-4.80771	20.5323	1.86998	4.20558	28.5393	21.8717	17.2031	-29.4662	14.8638	31.1939	29.5242	4.85485	-12.8135	-8.48072	3.85333	-27.8107	9.52713	14.8675	2.21025	7.55612
675	2.41159	-3.88756	20.8127	12.5115	4.20911	17.9057	23.6006	20.2939	-13.014	-26.324	4.36432	43.0509	7.73591	-10.5812	6.09969	-1.22126	11.4559	8.13113	-2.19518	-1.52372	-11.8541	8.81365	-2.52036	64.1439	28.8065	15.4674	-20.8731	-4.21556	37.4409	2.09612	5.75005	-15.5971	29.0546	4.70505	5.355	-15.9958	-4.3472	-15.6995	19.9482	-0.40438	0.242536	7.88977	-0.462897	19.1843	-3.16778	5.48029	1.1293	-13.2213	1.42936
676	37.3294	4.81167	34.2888	6.76018	34.2263	15.6875	-2.85673	-3.40593	5.04024	31.4814	28.918	4.35011	-30.2219	11.2018	11.6214	9.03728	-4.5505	10.8582	-3.73606	4.66635	16.0659	11.4627	-6.14289	21.2492	8.63931	-4.97245	45.4142	17.7992	4.18326	11.5664	2.94873	12.3306	-7.28779	-11.9064	15.4753	20.8575	-0.759738	-20.3763	18.0085	8.39455	31.782	16.1713	-8.4373	27.9561	28.352	34.7505	8.15191	-5.44379	1.96398
677	20.4867	16.0787	29.6631	5.23917	3.80723	12.3676	-9.08037	2.4637	36.0001	24.5284	33.0488	13.5615	5.06679	10.5643	20.0542	31.5369	-6.9877	34.4806	20.9422	-8.60324	18.8447	5.28606	-0.278856	-4.84989	36.5731	34.9904	27.4021	-0.191792	9.2094	-0.394348	-0.00281513	5.38423	20.767	20.1455	31.5205	-3.10815	6.25988	52.6246	2.98671	13.3462	32.7031	-9.94186	-8.58872	14.7626	-19.8872	6.4616	7.80974	15.1571	24.5042
678	49.8459	9.38672	12.918	-0.560825	30.9507	17.4528	-15.0547	3.42829	22.9024	57.3671	9.82297	41.2701	21.7089	3.13923	28.5614	52.9757	7.38227	-12.2185	17.1737	11.5588	59.9373	17.3094	16.6754	28.0357	55.3904	31.74	-17.9153	16.4246	10.7605	14.0924	-25.5793	13.7458	3.06793	-9.61272	9.70454	17.0199	-20.6664	-1.35409	-15.0425	6.26851	-6.42086	21.8901	-12.7986	-16.4866	-22.1733	13.1413	0.457911	11.7765	12.0976
679	43.3241	17.1338	14.9404	-5.25693	26.542	14.3376	17.1289	28.9161	6.69975	13.4788	29.2537	-6.9757	27.791	10.553	-0.689435	19.0638	16.8126	-25.443	11.2974	39.0331	10.7643	36.4912	-7.78621	15.9321	6.64616	6.35602	13.0618	18.7631	33.4607	7.15443	37.8443	18.5304	17.2127	-23.1088	23.5664	25.2383	-2.09316	10.5718	-7.76592	12.8933	0.54937	53.203	12.854	12.5021	20.1482	6.79168	11.4333	6.07266	13.7104
680	18.7866	35.4701	49.1473	41.8174	15.4806	27.1372	20.7863	50.4283	23.0635	13.691	44.3113	27.9244	38.5304	23.1289	31.7201	7.30411	29.881	18.4507	-8.98636	28.5693	7.11814	15.6601	52.1955	32.7242	-8.75345	39.7625	-7.72763	15.7759	48.2738	-6.23398	-13.7473	5.73394	4.21002	4.68085	12.1471	4.60873	38.0659	11.5187	3.96763	5.41278	21.8541	0.292307	-8.27266	-11.8408	5.58858	3.01525	-4.56013	-27.1378	22.283
681	41.9925	9.45818	-8.08299	35.3686	2.81338	57.2517	19.6833	27.1086	37.5279	35.9411	16.3485	12.7504	56.147	24.5383	-8.07536	8.30622	-15.3167	40.056	16.4248	21.7896	-41.8494	15.5083	-2.1373	2.21417	12.5629	-8.09094	-4.74703	11.5946	3.93464	40.273	-21.3899	44.946	40.281	-7.38492	4.94892	-29.7175	38.6161	-0.0502701	17.284	8.61883	-4.04562	-8.70882	37.6293	-15.0313	-36.6901	13.6529	11.9981	4.34543	-17.3046
682	96.6507	43.9882	49.3121	41.6222	39.9191	13.2033	56.4749	22.7344	34.9823	19.2187	12.4441	26.659	7.86394	-3.941	3.24474	14.4216	21.59	19.7504	3.90324	38.0489	52.1877	42.3203	18.4471	34.5684	15.6848	26.7967	-4.09551	16.0086	59.1096	38.2078	19.3037	41.3977	18.4902	39.5817	1.6727	3.76348	-3.14548	-30.0538	24.0389	36.1332	-3.77068	15.3278	-26.5711	-18.467	4.64058	4.75194	26.8675	15.9876	4.11263
683	75.1286	68.6486	45.1647	25.6766	2.1847	24.6895	26.1908	-1.31121	4.18413	-11.3235	16.1662	-16.3463	44.1392	29.6226	18.1043	5.58454	15.0635	15.5414	-13.9812	43.4953	16.9714	3.4473	20.9233	16.3995	10.8763	25.3537	1.83209	-11.6887	34.7922	-8.72547	23.7586	17.2447	-2.26704	13.2233	30.7165	22.2123	16.7112	-9.78716	4.71809	-12.7732	5.73892	57.2551	15.7753	12.2994	12.828	6.36085	-31.1014	40.4407	-15.0119
684	12.7998	45.2587	1.71251	21.1611	13.6048	-3.95593	19.4786	4.90886	3.33522	23.7574	39.176	14.591	33.003	4.41167	36.8175	8.22076	2.62163	26.0203	33.4173	9.81237	20.206	3.59836	13.9897	9.3804	-3.22947	-1.8396	7.55023	40.9401	19.3306	12.7217	8.1138	-2.49295	3.90168	-2.70228	14.6958	-5.90398	-7.50148	19.9033	14.3111	0.721894	27.1356	-12.447	2.97396	10.3985	18.8273	24.2601	-15.3024	-36.8606	-6.41382
685	-0.0100737	18.5754	-4.84565	-3.27382	12.2914	27.8503	17.4024	24.9483	-4.51176	3.02189	4.54962	19.0716	2.58833	-20.9006	-7.39487	31.1059	43.6017	58.0928	7.57972	-13.938	-21.4598	39.0145	23.4851	12.9521	26.4159	-9.12346	6.33435	19.7893	33.2419	7.69239	16.1408	10.5875	2.03258	-27.5239	7.91869	16.3604	-3.19864	23.2416	39.6819	19.1221	3.56222	8.00297	-4.5557	36.8862	-4.67068	2.77343	-19.7808	-13.3337	-10.8846
686	33.6103	13.3678	-8.8799	19.8665	-20.3927	-1.65707	17.0726	23.7966	27.5154	39.2283	-12.0643	7.63757	20.3344	56.0255	34.7112	22.3918	1.06723	21.7376	-14.5966	1.06406	-15.28	-18.6287	26.0182	23.6607	19.2991	44.9334	13.5639	10.1902	29.8134	-0.566915	10.0495	3.66293	-8.72659	18.8808	5.48604	17.0889	-0.310528	26.2878	40.8845	1.47967	21.073	5.66543	10.2567	30.8468	30.4365	14.0253	-17.3859	-9.7976	6.79102
687	43.0654	2.72738	17.3778	25.0161	25.6425	33.2574	47.8604	40.4517	39.0318	-13.3998	21.1574	41.7034	-1.76119	55.7632	14.2769	22.7802	22.2734	23.7567	41.2304	5.69442	15.1492	21.595	7.03213	46.4608	-9.11861	5.29411	21.6993	44.097	33.4881	17.8725	47.2506	18.6228	30.9893	38.3504	22.7068	17.0585	18.4059	22.7493	58.0892	-2.57402	45.7597	16.091	16.4202	43.7473	6.0732	33.3978	-1.2783	10.045	-3.63158
688	-8.09948	33.4514	19.0025	-3.44666	4.1043	26.6557	-3.79291	-0.241248	-18.6889	47.8636	16.4167	15.9704	13.5252	-22.9195	12.6367	14.1939	-8.24776	-0.688213	-23.127	-7.56472	-5.00087	9.56461	-0.868165	10.7009	0.272002	8.84514	21.4205	7.99783	7.57786	5.16042	21.7456	6.33352	-21.0757	-1.4823	9.11448	5.71442	14.3176	-6.07612	25.5339	9.14752	-10.2355	-33.6145	25.0103	-3.36118	34.2716	30.9082	-15.4507	9.19436	38.8441
689	21.0013	20.5711	20.1312	1.68092	2.22077	27.7511	6.2714	27.7821	27.2837	11.7756	9.25839	13.7322	36.1974	15.6537	-3.89849	14.5411	26.9726	18.3963	32.8126	21.2213	13.6228	30.0175	9.40543	28.787	45.1624	26.532	14.896	24.2544	34.608	14.9568	17.3012	17.6413	8.97756	28.31	12.6393	8.96562	18.2892	32.6102	-18.0708	-0.753633	-12.4381	-15.1237	5.18978	15.5025	-13.185	15.1273	17.44	13.753	-26.9329
690	18.0181	-10.3465	4.28975	-6.07352	6.56415	41.2032	27.8431	7.48426	23.1272	59.7714	-44.5828	40.0648	-0.285381	21.3661	6.0197	-2.3245	17.3336	4.9941	38.6574	56.323	10.9912	20.6621	7.3359	22.0126	29.6922	33.3748	-6.93948	12.749	-2.55891	45.1364	18.835	13.5369	8.24225	12.9506	27.6628	-8.6215	0.0976852	-16.18	20.5463	5.27612	-19.9909	-14.2539	15.4867	-6.76948	37.9783	5.72926	-31.5158	31.2423	7.00437
691	49.4122	25.1422	-10.1376	17.5723	16.2724	8.96342	-24.3552	52.3171	26.9809	12.6359	-6.71754	5.92101	1.55206	11.1752	20.7911	17.4	62.0022	16.5979	8.18774	46.7714	-0.650635	27.922	-3.51036	39.0525	-13.3891	43.1651	72.7154	24.2618	29.8052	19.3455	0.883124	2.41825	25.9512	3.48194	14.0114	17.5394	39.0664	-5.40768	9.11797	45.6434	31.1685	-18.3059	-3.77976	8.74687	-2.72524	-32.1964	0.334268	12.8663	17.4006
692	21.9341	43.4378	15.9323	8.41706	24.8928	-15.6401	5.81826	23.2683	39.7105	39.1447	13.5714	4.99102	-5.59612	11.8099	-2.79031	1.60344	4.99151	3.37416	25.7519	24.1247	12.4931	1.85723	-1.78244	-5.42562	7.92798	27.2787	30.6268	-6.02754	27.3163	44.6586	42.9994	17.3393	7.67835	-9.98317	13.3554	-6.30597	13.0332	-2.62716	18.7137	5.05593	5.39954	3.74518	-7.90705	2.44293	-21.2043	11.1513	-1.48985	-1.12777	7.23815
693	-16.113	16.3001	-4.28988	20.1168	3.52049	17.9217	-18.68	-28.284	28.11	6.50184	-4.1082	10.2802	-5.33272	6.05297	-0.562409	9.82137	-10.7955	-29.4129	15.9697	35.3519	11.7343	-18.8831	36.5	-5.11625	1.26833	-22.3461	-19.9593	-10.5714	-2.18168	11.2097	-9.39704	7.99828	5.39579	-1.20453	0.197889	-5.39702	-1.9891	3.42158	2.8356	-14.7471	20.6733	27.0975	10.5254	-15.0432	-15.6076	-20.1683	11.2754	21.7232	-8.82454
694	-24.6152	27.7607	14.1352	22.5083	28.8804	14.2518	10.6224	19.9925	15.3626	12.7325	23.1026	15.473	16.8442	23.2159	-6.41144	2.96234	-5.66257	-18.286	30.0924	22.4724	-0.145543	-33.7614	-10.3749	13.0141	-5.59425	20.8001	20.1975	-12.4023	18.0013	19.4082	67.8187	30.2327	24.6504	18.0718	-12.5027	-0.0730543	17.3607	-2.20148	8.24092	5.68777	-20.8611	32.595	13.0557	-17.4791	-16.0087	19.4663	8.94654	-22.5685	19.9219
695	0.750065	-23.5801	28.0884	8.75523	6.42076	54.0855	7.74891	10.4115	32.0737	10.735	-18.6042	23.0565	-19.2827	11.3779	-28.9615	27.6995	34.361	30.023	-5.31395	36.3496	17.0142	5.67984	48.3467	-2.98498	40.6848	16.3562	34.0293	42.7039	10.3809	29.0599	-19.2589	27.4246	24.1105	-25.2014	31.4896	2.18335	37.8799	11.5789	24.2813	12.9867	28.6949	-0.593385	31.1216	6.83965	0.561427	-37.7137	4.01513	13.7471	1.48317
696	15.3619	27.0552	33.7402	27.4164	12.0843	14.7445	-3.60352	1.04083	23.6781	40.3079	16.9307	31.5468	1.15685	8.76042	18.3581	9.95014	14.5369	13.1186	15.6958	22.2683	28.8366	53.401	34.9618	15.5195	48.0741	-27.3739	24.1758	22.7232	-11.7308	11.8138	0.357231	2.89993	12.4422	10.9839	21.5262	41.0688	1.61223	45.1564	13.7022	21.2496	-12.2013	-35.6497	-4.09564	40.4609	3.02077	-9.41632	23.1504	6.72073	30.2954
697	-9.25509	7.19517	18.6441	26.0915	-28.4619	8.98441	-18.5697	19.8764	-36.6767	-3.22922	-3.78058	-15.3304	1.12178	19.5759	14.0323	-15.5085	8.95373	9.41916	-2.11162	-21.6388	9.83798	26.3191	27.8047	-0.704874	39.7905	38.2911	7.79709	-10.6916	24.8258	13.3491	21.8786	-0.585554	33.9567	-14.4947	30.061	-38.3765	1.19305	29.7694	3.35333	8.94457	15.5429	13.1491	10.7629	-10.616	-12.9869	3.64969	6.2944	32.9466	-13.3929
698	28.1461	-3.25211	37.3458	-1.0608	10.5285	29.1139	1.69509	17.2722	23.8458	15.4152	3.9809	19.543	15.1018	-0.343055	5.20877	-29.2426	21.3031	10.8458	-7.61391	22.9235	1.4584	0.991027	11.5215	23.0501	-4.42317	31.102	30.6257	11.1478	29.6692	22.1897	0.709401	7.22865	-9.25244	27.2661	-27.2151	16.304	5.82351	28.3434	31.8644	38.3864	25.9093	-8.5661	24.9601	27.4878	-8.98232	2.54947	24.0839	-4.37954	4.16003
699	20.6455	18.5086	10.3602	2.1994	0.0263773	-16.1586	-9.35636	37.4333	40.2108	27.9752	9.72701	-5.53383	51.193	-8.09305	19.6083	9.29722	-1.02621	10.6381	4.29057	-5.06925	20.5591	39.1758	30.7811	32.3751	68.9581	36.5303	5.09193	22.643	21.1843	26.7159	-2.76196	-18.249	27.2551	19.7505	7.23788	-8.2826	-35.8106	13.6539	-13.8881	29.5634	-25.9914	-10.5518	11.8825	-14.6884	-13.2638	-3.84358	-6.42701	13.9859	20.3959
700	35.4545	21.8189	28.1817	23.5429	-10.0972	25.262	25.6203	1.97817	13.336	-6.3062	3.05189	19.4106	19.7703	19.131	34.493	16.8566	50.2221	54.5896	15.9597	2.33213	-5.29265	29.0856	-13.5329	-0.147938	33.2407	8.63325	18.0299	-8.56936	-22.1639	-2.75378	31.6612	-21.9187	27.5066	32.9371	-4.62659	-12.1846	15.2634	5.71706	17.1772	41.6436	-21.8837	20.5957	-18.9182	18.5745	11.0743	-4.41916	-22.9053	8.61552	-11.8562
701	45.2174	11.6892	23.1547	-2.38652	38.0658	14.5118	-45.0489	4.38406	21.8109	21.2312	-29.3547	-9.94666	60.4556	43.8517	34.2421	15.6268	15.0061	14.3801	17.749	-10.8872	23.4718	5.8261	4.17598	67.5216	-14.1367	18.2011	25.5353	14.8659	5.19361	24.5184	1.84048	20.1602	34.4776	2.79305	0.106937	27.4194	30.7307	4.04093	4.35069	37.6601	3.96916	-8.72144	-6.41162	-11.1013	-8.78986	39.5226	-5.16329	19.1524	20.4702
702	49.6481	13.2089	28.7723	42.3377	1.90542	10.4758	5.04849	-0.376355	-12.7983	1.78216	13.3653	33.9513	-1.45965	6.13203	17.7266	-2.67574	-10.0751	10.5287	12.1359	-28.254	-9.64075	14.9758	6.59563	9.21881	-4.15466	9.47526	9.10862	20.7451	17.3853	34.0291	7.67631	22.3271	12.9814	41.6389	34.3003	-6.03475	-45.3662	-0.69451	23.9811	11.6603	-0.657263	44.029	11.7189	8.41186	8.10869	-34.1913	18.5125	-2.78069	6.92997
703	21.1995	-0.281422	32.2296	6.73218	-10.7734	-12.2866	20.192	19.6629	17.1265	13.5824	-1.96891	-10.5273	-11.0923	6.33577	-9.24268	36.1726	-17.4182	-8.01493	7.38293	15.7752	-10.8378	33.5442	39.9215	18.2944	19.663	41.0276	9.38845	-5.25436	6.09977	4.45092	3.79935	63.1453	2.48909	12.8307	20.1709	-0.490397	20.8472	15.1836	19.5197	18.8553	40.1906	-17.4737	-9.1377	-8.80123	5.5363	-3.12522	21.2148	13.5562	12.8997
704	22.7696	49.3707	4.96671	14.5572	24.1425	19.7231	48.2984	39.8689	6.43494	8.99609	10.5528	7.10515	-21.3464	-1.80222	34.7381	-14.7254	18.8077	24.3374	22.8641	4.3876	23.9082	-0.573765	-22.0582	30.4551	-16.0337	6.47567	12.9834	1.48938	-17.0056	40.4983	38.0014	9.50388	50.0059	45.5075	-12.9907	-13.4887	4.01371	-19.4835	-12.9797	22.5252	-2.96898	10.5386	23.0477	31.5584	18.0714	-16.4136	17.1041	17.6241	31.1471
705	17.291	51.7798	26.2666	4.75081	-6.76708	-7.2868	-1.80873	1.66744	-9.85795	39.6147	21.0858	16.5553	30.0237	-13.5094	40.9562	8.42076	26.8843	12.347	-10.1909	6.27038	0.731061	-2.80871	10.6512	2.11085	18.5704	30.03	35.4896	33.9493	27.4095	44.8702	-17.6686	0.793287	-6.74405	16.7192	-21.8162	-2.35057	18.1163	-17.4158	-19.9463	-21.4752	1.99723	13.4716	2.94785	45.4257	-19.0942	0.387811	34.8722	9.35862	-6.15234
706	44.4001	35.2717	18.105	11.8986	-23.345	24.3721	46.0518	26.6942	31.2987	20.8669	-3.60169	23.8939	21.353	45.7769	-1.67844	22.019	15.6826	-0.687359	6.91	9.4748	20.0079	-9.49006	20.9816	26.4236	-13.1635	3.22116	15.5782	16.9083	-20.7875	18.4914	31.7457	27.9762	-21.8163	30.369	-11.467	10.6764	42.8001	22.9048	29.9914	-0.939363	26.1135	14.1506	14.173	-3.81864	-3.79905	-7.83797	-4.58914	2.81009	18.051
707	3.95142	31.6213	40.2806	-9.07162	50.5652	10.1914	47.8065	21.4107	57.0045	63.5875	43.16	40.7223	68.2748	54.8171	35.3496	25.8727	35.3865	6.89123	11.3875	26.8749	32.3542	21.8255	37.2891	9.7454	75.1947	33.6373	9.07352	6.50352	14.9281	69.3473	41.7616	29.1713	42.5768	-0.0217829	31.3764	55.7716	22.164	20.554	26.9423	-18.671	1.71446	-20.9006	-21.516	6.86847	15.2536	-16.3606	19.0266	-15.5847	-7.1938
708	32.0927	64.6872	34.2749	50.8552	40.4287	6.99563	39.5556	39.1091	18.6565	45.1974	70.7321	18.2611	1.78449	-0.697898	-0.185695	-9.67868	20.8233	-8.67947	-6.18665	6.3015	-4.21456	24.2654	44.7415	-11.786	-2.31678	15.1493	16.6124	5.07255	50.5305	32.9862	23.4398	22.8917	26.3419	17.7907	9.23849	-6.31457	4.13171	10.5773	30.023	20.4687	-11.0857	12.3607	-15.1922	-12.7445	0.704642	-11.8451	6.60685	20.0604	8.51611
709	56.4038	7.204	19.9981	23.7852	7.56613	13.3413	15.11	23.8729	-14.3695	13.3821	-3.87156	-1.13041	19.6061	2.3374	-18.936	1.78625	9.50421	7.21807	14.9284	-12.3653	4.33753	23.037	21.7334	24.4269	-1.88226	5.80604	-41.5079	12.1756	8.85761	18.5379	-14.7833	-5.10588	16.5705	-13.7545	-19.0798	-7.40567	-7.73191	42.9413	24.6149	-5.71126	20.9625	11.6373	40.3127	-2.01136	0.66599	1.34422	-0.975838	-0.294724	70.3884
710	17.1696	2.6682	15.1641	-18.3429	47.1479	11.6372	37.125	17.6118	11.0983	-6.41557	-1.92922	8.55778	9.04599	-17.4647	7.02633	-7.4806	5.01486	-6.48701	31.0144	-11.4811	23.027	39.539	7.0552	14.5758	5.10118	-11.3685	9.16694	-8.29245	3.25406	-5.19362	-2.63527	9.9293	-12.4998	29.0774	11.6616	1.25267	8.85068	-8.54454	18.0678	-16.3126	21.3141	-0.0513175	9.59079	14.2402	23.8976	11.5624	32.2354	14.9157	-0.395714
711	42.0929	28.3728	-7.35304	12.9156	40.1792	10.4383	-6.30692	-1.05598	2.19167	25.4362	44.678	2.91762	13.1555	19.3918	10.6269	11.8614	28.0956	17.3297	-6.43558	-37.2002	-17.9638	17.2741	20.5139	23.7558	14.0002	32.2474	39.4978	-22.2485	48.0092	36.2709	4.53695	17.8077	-4.91659	14.3642	-25.3494	14.9428	22.241	-23.4547	22.8563	-4.82604	-13.5016	4.83021	26.1694	17.5159	-25.1296	-2.76739	13.6031	-8.01826	-22.631
712	-4.47815	-25.8595	29.7504	29.3508	32.9422	24.5248	20.0982	-8.33741	17.2184	12.7653	-20.6966	12.833	36.3544	1.86719	4.3718	13.8684	11.3571	13.8381	13.3117	1.77772	20.2365	2.68831	19.1333	16.5716	21.0036	46.4293	21.8491	27.2629	21.6713	14.0745	28.4726	5.86589	21.2546	-7.36128	-14.981	6.39537	24.7682	30.1374	-19.4962	28.8673	-0.771994	-19.4134	14.9431	10.2976	-4.34929	20.0023	-2.64694	2.70279	12.0521
713	-1.24758	-11.5758	-3.90416	-1.2334	-7.56329	18.1064	8.77475	-12.5579	3.10862	1.77358	-10.5628	21.0994	-22.2396	25.4195	10.077	0.732782	43.3868	12.039	-5.31029	-28.6618	15.9847	-8.37068	1.27194	-15.0874	29.5513	-4.81207	49.8226	7.45498	19.0857	2.71441	17.3412	22.966	16.589	0.209768	37.829	30.4465	25.0622	52.6758	38.2882	4.89888	34.5077	6.11536	8.72155	24.326	15.9295	2.53141	1.13243	21.732	65.3308
714	4.26827	0.634112	13.9949	16.3506	21.7015	17.0482	25.3905	19.7289	21.0639	70.3952	9.72354	38.049	-25.6278	7.69292	3.01171	-11.6712	17.6446	25.9593	12.2734	22.5868	12.9	35.2133	22.527	-4.1586	-15.8433	11.4733	0.791365	22.1111	17.4331	-6.24257	-11.9156	1.41431	7.74738	7.08372	-0.576065	-13.2319	-13.8835	-1.5309	-7.17338	17.1891	14.5565	29.9295	-5.69193	21.6923	-0.917258	-26.5208	-17.1176	-16.7081	-1.29152
715	-4.62258	31.835	25.2915	14.7466	25.2003	-1.34714	32.1037	42.5531	8.00125	0.447622	62.8925	22.3358	22.7779	13.2183	-10.3428	17.0948	-7.46894	-3.03395	-2.59992	9.83279	3.26447	5.69524	11.1252	18.5544	31.9831	6.41131	5.83919	36.2667	-8.3057	33.122	6.54999	-15.0216	0.407324	26.8368	1.26737	16.699	-23.8681	-1.43399	4.00195	11.4397	10.8791	13.321	-27.2348	0.211693	10.6611	-2.88671	12.5688	8.02729	37.4895
716	26.5872	21.9328	0.278369	38.6236	29.969	9.31492	7.66118	-7.99183	-4.6437	-17.2946	36.0559	21.408	64.7621	43.1181	22.4763	24.837	31.2003	-26.4334	17.9363	3.30904	19.6854	9.06553	5.44967	-7.16196	0.230837	23.6283	-1.96943	35.4377	-15.1497	-3.73162	34.6921	10.1217	5.55729	6.99891	1.44718	25.902	-35.6364	23.832	14.3076	-10.2095	-16.7194	23.7786	-2.7158	2.79743	36.3189	-16.1517	-19.6138	21.9321	40.4868
717	4.89981	15.4427	-8.0153	9.52515	4.06444	-11.3971	17.14	4.67615	4.21164	0.745999	45.2796	-6.18752	0.345035	-1.12318	15.4081	-4.06083	-23.53	5.00061	8.5315	14.0622	25.5931	-1.87578	3.65577	57.1878	24.7205	2.25396	27.7882	37.3232	11.8595	11.397	8.93584	31.4761	14.0179	10.561	-6.89381	27.6532	20.2023	-15.2469	1.30645	25.8621	-25.5802	6.98039	35.5436	1.10913	0.677792	-13.7509	-6.17638	18.4009	-7.01828
718	29.3427	16.8843	-1.57704	-20.0418	22.4903	33.0195	19.5455	45.0684	-4.41137	17.1057	5.61998	-26.8685	52.6406	13.1469	22.6507	8.15209	2.65117	-15.852	17.643	3.13578	34.6266	15.1157	25.6031	3.08896	-5.4266	0.0565247	36.5385	29.0191	31.4991	17.9783	16.4568	0.934755	26.4123	2.88937	22.3665	-0.1563	23.321	9.79828	23.2762	33.7547	7.23359	26.7135	14.1944	-7.32399	25.1591	-28.3568	-9.87098	0.616121	6.10516
719	4.22814	39.6768	12.1164	33.5466	13.968	24.3809	10.7852	11.1814	26.5699	13.9506	-4.67605	-16.3098	0.0498471	13.4028	28.7495	63.0902	18.4253	11.755	1.07989	35.3998	4.71526	11.0265	25.334	-0.362116	7.93854	-14.7638	2.53134	6.82395	3.11469	30.4037	-7.3087	26.9778	24.2635	27.5485	2.83339	-0.881627	2.40371	1.68954	-17.0236	21.2645	34.554	24.8453	2.13864	16.4341	-11.2677	15.0331	23.337	-18.3559	33.9549
720	-23.5333	16.8362	14.2055	11.5744	-4.05672	10.3126	10.6821	-2.9478	-0.576762	-8.20497	-11.8321	27.5422	-7.08196	16.2954	16.6746	6.05581	-23.5608	-25.175	32.2134	28.6043	7.99811	-8.60513	-11.2052	14.198	15.6046	-21.9851	11.4289	41.8465	9.26834	2.69431	27.1245	-17.4408	-10.0017	8.44175	-8.1098	15.3435	18.8017	17.2647	-2.26698	-16.7934	22.6852	-2.83057	-3.34089	13.1541	-12.3451	10.161	-8.32679	-30.8091	10.7146
721	22.8934	31.2894	29.6826	18.0729	-2.53932	1.84636	25.2298	33.6114	2.99164	-2.62969	-22.2522	-0.875499	48.5007	37.8762	-0.748396	18.627	38.0027	-8.62121	-25.2442	-2.8664	23.5125	8.89279	12.2746	34.6583	43.0439	2.43178	8.82204	11.2147	4.61036	28.009	-5.58918	18.816	4.22475	-10.363	-7.94667	-14.5263	13.8983	47.3271	13.7606	15.1988	21.6416	-6.91041	-4.45733	-18.9993	-9.53564	30.9332	9.4079	9.88802	24.3742
722	9.84181	2.37767	39.9097	27.4374	3.961	-0.519099	3.99661	7.50842	17.0167	13.5209	-18.9785	1.51855	11.0123	-6.49754	17.9893	12.473	44.9536	-16.5688	8.90623	4.37831	32.8478	-1.68516	14.7795	4.24209	-12.2974	20.1612	1.61804	82.0731	33.5268	14.9793	24.4307	9.88102	42.3305	20.7791	-7.77256	-10.3246	-19.8769	0.570594	26.0184	-11.5335	10.9148	14.3639	14.8137	-1.7358	18.716	7.16873	1.62308	22.0787	-4.46381
723	15.3125	22.9637	25.6067	21.2407	11.866	14.483	8.09102	20.6904	11.2816	23.864	1.43794	11.0036	-20.4386	-15.8892	5.65218	12.1858	-9.28816	2.23037	-16.2581	26.246	-6.25674	39.2338	0.717912	19.1958	23.6676	6.13376	-38.4056	0.0495372	-8.50006	8.94564	-14.6131	-0.17594	15.2573	-2.31316	28.1133	-19.4632	9.95762	16.3759	4.79226	-18.7931	-2.38009	4.032	-28.5567	48.8538	25.2643	17.6748	-1.91414	43.4974	13.9103
724	27.7399	19.3275	18.9136	-30.5023	35.0804	10.6619	-7.75812	-8.1793	4.39883	30.9758	-15.448	-16.8723	5.70323	2.27817	18.8529	1.4277	-1.99738	19.5778	8.15369	-27.2701	33.3067	-14.1155	-0.536807	25.0431	20.6242	25.2068	33.7909	-31.6236	14.9641	22.5537	18.1454	11.7393	-3.66437	15.9341	-0.464531	21.1396	-23.2535	24.3561	-24.031	21.5852	-14.7957	-9.1729	13.4534	-26.917	-5.28348	13.3535	4.99474	-10.3605	-20.7113
725	-12.8626	-2.39031	13.0806	9.54965	3.01736	20.4841	20.9494	-1.58621	-4.1224	2.34049	15.8028	48.2649	10.7269	5.1886	-26.3496	-2.88748	5.57505	42.0381	22.5022	22.967	-26.5672	16.8999	30.3683	30.8384	19.3101	-9.21624	13.2595	4.73711	-7.78262	13.7002	16.1856	-0.326062	26.1652	29.6594	-12.8428	8.65832	6.16306	-40.3287	1.18358	-19.3001	15.2201	8.74479	-11.7261	2.80721	-7.65457	17.8881	11.436	9.98847	-4.45366
726	21.1789	29.666	23.1473	12.6223	6.09178	17.5561	3.01502	24.4691	-28.0812	5.36399	4.80509	-1.75756	13.6765	-11.8929	26.5347	3.95954	30.382	16.8023	-13.7792	46.6375	44.0528	1.46697	29.8802	-7.70711	27.7052	10.1173	16.5296	44.942	-21.6448	-8.23071	21.1844	1.60084	-5.98122	20.4382	-10.1401	5.28372	-7.29009	13.1385	-5.42996	4.00459	-4.55793	16.8832	-9.67223	20.7759	-17.7719	-27.3159	16.1446	-10.3908	10.0785
727	-20.2996	26.2819	38.8602	24.4349	1.00635	8.57511	17.1408	5.7038	4.26468	7.82301	10.3792	22.9336	31.4865	1.0376	3.58733	32.1359	-4.31653	29.2302	19.7766	31.3222	11.8674	19.4126	40.9577	-9.497	36.0486	28.5948	4.14152	9.68879	33.2372	70.7868	3.33751	-9.1104	20.4432	26.998	-22.4451	11.1136	1.67428	16.2367	32.8016	37.3688	-8.0619	19.5101	-6.91525	13.6617	2.24166	13.8241	-6.59019	22.9981	-28.4103
728	22.2863	17.7509	5.21205	11.6695	30.1237	-1.42502	2.02296	-0.531969	-8.08939	20.3504	33.7878	7.22293	26.6563	19.0875	-0.48292	5.94519	43.372	-2.20221	7.2229	3.64713	-4.92909	29.4945	1.91798	20.3417	1.76586	12.1906	19.6163	8.04282	12.4709	-12.0996	12.3317	-2.23499	18.2005	-1.36186	-5.92134	1.52202	12.9684	-2.58212	-11.129	4.3279	-5.2116	5.25324	28.7224	0.195717	-5.32601	-28.8431	22.6451	1.13818	-20.363
729	6.37253	12.928	14.482	35.034	-16.4155	11.1339	15.6818	27.2285	22.7745	8.31926	-14.1367	35.4067	1.94983	-24.5076	31.0346	-10.4232	3.11906	20.6614	27.2044	4.74753	34.2912	15.8356	27.3808	6.92701	22.4743	4.02278	11.5726	34.1237	3.67661	35.2312	12.7877	28.3462	36.9067	35.4691	22.0341	-12.3984	11.1715	27.7438	28.3191	-7.10274	23.478	5.06209	26.6493	51.2393	47.833	28.4297	58.0301	29.6337	17.2413
730	25.7987	17.2529	8.70739	-13.8383	9.61601	-1.92943	61.5249	-4.02077	26.4338	12.8882	13.3426	-20.2029	-8.74808	27.7067	4.16168	4.61695	30.0726	31.5285	7.98525	33.4423	24.8999	48.3583	25.8175	-4.72244	12.7387	8.20086	-13.3357	-2.8712	-12.405	29.0627	3.53208	-6.99674	4.47634	16.9512	16.4285	7.908	-1.61007	-7.12588	-9.63877	-7.1489	3.34362	11.8394	-0.66162	9.84034	19.346	23.8548	-0.632385	-6.11612	-8.5957
731	28.9576	37.2932	4.62991	-3.03218	5.30766	15.6501	11.9953	34.344	-1.3033	10.0536	54.4153	7.78223	-7.84498	3.53372	2.91888	6.31091	5.71019	-17.8829	20.5321	17.9552	-7.61315	-5.17258	11.2772	27.7364	30.2054	-20.3156	8.17355	11.6729	9.1832	-18.2957	-8.7635	-3.22011	3.33464	-27.0994	-2.52149	24.0682	-1.33031	15.2828	-1.09163	2.54599	8.19544	-15.1426	-27.4683	-3.78221	5.91652	9.62716	13.3504	-22.9145	22.8332
732	61.9756	27.4502	42.9255	27.4011	42.8773	62.3544	60.8322	51.311	11.7911	69.2721	44.7545	29.2383	25.7239	-1.78903	31.6998	-9.80953	3.68319	16.178	0.675252	19.1746	14.6763	6.18058	1.68745	27.197	10.7094	25.2247	-0.256988	18.2641	16.7886	0.31638	-4.15255	16.3819	49.9199	-2.53889	-14.9938	23.555	-4.89244	-5.3364	1.2238	7.7879	-4.64434	18.9277	-26.4961	25.0838	-29.3319	20.2563	46.849	-8.55442	10.0467
733	-12.0878	7.4417	10.9653	18.4824	8.9937	20.4994	23.9993	5.49363	4.98296	8.46693	-5.05405	41.4203	12.8903	-5.64426	16.8171	18.2745	-10.2717	-3.82146	7.62584	15.0699	25.5112	-16.05	-30.6135	10.821	34.2537	-10.3152	14.1146	36.5432	-17.0288	9.39865	-23.1742	32.2529	17.6802	6.10771	26.5362	7.96556	6.39615	13.8279	-21.7384	-29.3027	33.1348	0.574928	3.01768	4.46305	0.911695	-10.6366	10.8188	-23.7223	13.7408
734	12.2193	8.88196	-8.46532	-7.8232	18.8088	-7.5691	8.04272	-15.3554	14.237	-18.1807	-3.60784	23.9556	32.5101	11.0554	-27.4083	5.11947	19.6388	13.15	12.6534	8.1489	-4.36307	13.1178	3.5917	9.05901	31.52	25.9748	-6.57601	17.8675	12.306	23.7397	17.1689	14.5939	20.015	8.43241	-1.15319	-23.7417	3.6673	14.0739	-18.5212	-2.11787	20.2841	15.6854	15.0862	2.48656	-5.11273	-20.7117	17.6902	-19.9069	29.4977
735	13.2054	33.7388	31.2658	7.78597	7.29985	-0.192146	48.3097	-9.19425	10.2966	0.781795	13.2619	10.7372	-28.792	20.6742	30.1362	22.5942	4.04848	13.4992	2.94697	49.3914	30.8331	20.2723	3.70908	5.14385	29.5768	1.00812	-5.56187	-18.1332	15.2948	39.7222	15.1492	-11.424	3.00295	1.42993	-1.14233	-6.71384	18.7156	12.1461	35.5781	26.0119	11.4472	13.8848	23.3246	-2.2333	14.2116	-7.3408	-5.88998	-4.4362	-10.9788
736	46.4757	46.2945	-14.8909	22.9184	-4.27715	35.5227	11.317	-12.8938	13.8906	-1.33075	17.4426	-2.78932	19.9738	55.7312	8.48322	30.23	19.9715	5.70777	23.4393	25.1653	6.88627	22.6023	21.3135	31.0199	34.7217	49.419	12.1119	59.8002	15.4847	26.1652	14.8418	15.5148	37.1843	51.8501	12.5131	22.1731	37.8302	-39.5156	9.13654	30.7864	-7.56615	-3.9202	-15.2759	13.3666	4.00813	5.64832	-26.712	13.9267	-13.4347
737	0.101952	67.7899	16.4665	39.1311	33.7844	28.4267	51.0577	38.6778	12.2876	48.8867	17.4757	30.0548	23.6245	11.1846	27.7356	28.2779	3.81172	34.3373	17.8554	-1.63434	62.8687	29.3649	9.85465	27.3382	40.8159	4.28823	16.7554	18.2177	27.6758	46.1299	9.58038	45.0276	40.472	10.9136	14.3534	21.7914	16.228	18.6634	19.0984	-10.4669	39.9677	11.4029	3.83906	-22.7239	-27.285	-2.84452	-19.4015	16.0438	-0.507721
738	11.0066	36.4777	-2.05224	21.4164	24.8843	37.3518	8.81869	19.2854	17.7526	-7.78018	15.6876	31.1563	43.6263	15.0973	-8.43017	63.0441	21.5204	12.9989	11.4801	-32.0364	11.4501	3.93956	9.43232	-22.0714	-17.5715	29.9323	1.4402	-11.0479	5.46864	53.9898	15.5158	39.0467	5.58274	1.12377	22.6705	4.22283	-5.21915	16.3444	14.9143	-22.5098	-3.92791	28.6606	14.2555	10.8567	-28.5352	-15.9207	4.7009	4.32906	-7.03551
739	41.0395	39.8511	-1.34343	21.4548	-0.754027	30.0303	63.8069	28.5759	16.3376	12.091	27.8365	46.5739	36.3035	10.0245	-6.26283	27.4416	1.13758	26.8252	10.5048	36.1756	7.83807	2.49219	45.138	-0.224395	17.405	17.0263	33.6397	25.2448	30.8423	36.4322	12.0146	36.5895	30.1571	-19.2827	4.27075	-17.1826	39.3575	1.89076	1.41806	-3.06074	44.4543	40.9639	-30.5319	-8.03329	19.4605	-11.0507	-6.56635	-1.08661	14.3892
740	17.6296	20.21	10.7827	23.347	12.9034	8.45223	-6.00704	25.526	59.0516	20.5695	35.08	18.5834	-18.9201	-5.43072	45.0519	10.5281	-4.00208	13.4616	6.91968	0.371828	1.81854	-23.7399	26.6966	34.1285	8.556	38.9793	6.39879	-9.18556	21.227	29.6365	7.0433	-19.5523	-14.1501	-1.74988	-17.351	8.04668	3.44344	5.83939	18.2353	-6.36886	21.0271	6.42399	14.8218	7.22059	5.62117	-18.9766	15.428	7.83482	8.24461
741	-3.06284	48.3361	33.7283	77.1136	24.4926	12.8658	-0.76668	20.5956	22.9532	-2.69381	-18.345	-9.99987	-7.65799	17.6807	37.0167	-9.64963	2.6821	7.0122	0.341209	23.6691	16.9964	6.32349	5.65063	12.9782	35.3064	32.6357	14.9664	-5.70147	12.6328	15.9693	27.3083	19.6502	-14.0049	21.3432	47.6951	2.05092	-0.58917	39.7749	-22.8562	9.51746	22.896	20.28	16.6694	15.0643	11.4652	-13.1281	-7.715	5.70425	-13.8698
742	16.1086	3.59746	30.0815	7.56048	5.03482	21.505	-24.0292	13.4326	10.891	9.34578	14.7973	14.2459	28.692	28.1355	20.5767	19.0161	0.453678	56.8898	8.32501	11.759	36.1923	27.6252	20.0578	26.4904	16.9234	13.3568	6.791	27.226	40.6623	13.1002	49.5397	-9.01893	4.42458	13.8702	23.3186	-4.23031	22.2238	7.68076	-8.85867	21.6054	-14.927	-2.45522	-23.9794	-17.4996	7.98491	14.4737	13.9675	-4.53403	-12.0303
743	17.701	-20.7818	-0.266343	-1.75309	19.7583	7.268	20.7757	38.2815	14.7859	25.2884	-5.21082	22.2885	32.7866	25.283	8.77803	-24.7281	25.7645	23.2561	43.7469	6.23659	14.7254	7.21356	25.7011	-2.81197	-5.32542	22.1608	6.64681	20.1325	13.6183	-26.8957	43.5904	36.0769	-13.4362	-6.94906	15.539	23.0278	12.5174	-6.99232	28.4993	-15.0079	11.4859	10.9814	-5.52173	-15.0235	-13.5233	1.97841	28.4823	-4.01217	-3.50426
744	14.2516	6.57381	31.875	-0.845511	-15.5851	35.2565	21.348	4.41985	21.4719	1.50491	11.5189	50.5145	-39.5083	19.4509	15.3929	11.2515	-6.71785	-3.62021	6.46173	15.5283	14.5802	31.6175	21.641	-11.3491	26.648	21.6323	-15.118	-21.4466	21.4327	-2.50481	12.5474	39.5899	24.6234	2.6481	-1.87816	35.8462	-0.4368	-6.72979	7.97236	23.6671	-5.05941	-17.607	-6.15931	31.6801	-10.3491	5.61644	8.57783	4.5366	26.6195
745	12.4773	9.04824	7.61226	29.1689	-7.28125	12.2622	28.7989	1.32932	10.854	34.3725	31.8855	17.393	1.89563	12.3931	-6.11427	9.37394	27.8579	36.3378	-0.185819	7.28675	-3.24401	54.2221	-9.31457	0.14613	19.6044	61.0606	28.5149	11.9672	22.4184	0.868301	7.31724	-2.23456	-11.7869	45.6602	17.1075	26.5549	-20.9973	2.45078	-18.1001	-0.650022	-10.199	-40.7463	12.7079	36.1637	-5.37831	7.0816	17.5441	-3.99119	-14.5235
746	49.4708	35.9999	4.51658	-1.97945	22.5125	23.993	45.462	33.92	23.3677	7.80505	34.2326	29.6508	34.0602	24.4608	23.8532	25.2379	30.6152	39.9856	44.3497	34.7074	24.0595	47.4062	25.7481	-6.91447	-5.58109	19.7486	27.0751	18.3987	4.7199	24.0391	-1.6433	23.6731	-1.01144	46.3034	21.6184	16.9336	3.24953	-9.43371	-8.11541	11.2046	-18.4734	-18.1489	8.17842	-9.49138	4.84239	-3.82029	5.52122	-14.1331	26.2173
747	39.9048	33.4349	-15.0391	1.48211	30.999	21.5117	25.0199	23.5239	23.0239	-9.48035	78.0113	0.499155	33.9834	31.4637	18.9404	13.4137	8.88361	35.3504	38.8143	57.2751	48.7332	43.1887	0.641729	-9.90745	31.5413	41.9881	18.4333	0.876637	-8.68112	8.75996	-14.7999	14.6394	-17.9218	3.51634	1.95455	6.39279	3.83124	3.26988	4.70939	5.14971	18.5908	21.0334	7.47745	9.92286	6.37033	-24.1804	-7.7287	25.7252	18.1819
748	33.0782	17.6429	9.18173	23.6933	-5.82076	27.6386	-11.9283	23.479	30.8602	56.2159	5.54578	38.8505	32.1301	35.0341	38.993	9.92733	16.8377	43.7241	24.5876	59.4276	23.2449	-15.9601	25.8131	6.56488	30.2957	33.006	1.69631	-15.6333	13.0184	14.018	-16.6111	7.74241	31.0791	-0.600809	20.7037	3.82549	20.9341	21.0262	-8.89396	35.1717	21.2238	5.26407	23.2931	13.3091	-8.68395	30.3122	-3.7016	17.276	16.2458
749	28.4686	23.0467	44.6245	3.20126	-11.2225	21.3536	21.929	32.5041	12.0793	39.6542	11.2291	27.8042	29.3797	-5.04459	-38.4685	20.1082	24.6856	23.2638	18.8433	14.4235	20.0048	32.5874	17.1713	23.7568	14.3439	12.9328	-10.4765	-18.8842	1.71055	59.3075	18.9067	31.5083	-8.88752	31.7189	-14.6715	-8.05917	-3.44388	-8.82587	28.7956	-8.5797	-11.952	23.6794	24.3144	-24.0474	4.59476	-23.7596	3.89013	8.54344	-25.7989
750	5.70997	-14.4095	0.467804	-7.65917	33.2098	15.075	29.9354	30.7911	-15.3574	45.4887	24.3298	37.1659	22.9972	40.8227	22.643	35.4578	-4.73276	7.07119	-11.1299	23.6631	-31.5494	-4.76733	27.0093	29.7806	-13.4535	-5.69284	-3.93737	-29.1874	27.5579	43.2982	-4.96625	5.76455	-2.50926	2.21208	-3.07054	4.64262	33.3517	19.0565	15.7579	25.4558	11.1498	-3.15907	-20.471	-3.78629	-22.1039	0.575522	7.25295	11.9278	-19.3989
751	21.2512	42.8927	23.5298	25.162	40.7897	34.4135	1.0328	-6.35187	0.25996	22.8678	20.4722	45.0732	9.67146	46.2664	14.8586	9.44818	26.0354	15.6203	16.2036	11.7847	32.3641	-2.05791	-12.4812	24.0945	19.6693	-0.756587	14.8171	-15.6099	-15.0366	15.5368	18.1104	-27.3155	-0.740661	23.8347	36.4114	-10.0107	34.5686	11.1492	22.7319	23.3164	13.9028	39.4917	3.08306	17.6767	2.27334	-20.1274	-6.52481	-6.91935	-19.3102
752	12.6659	18.0964	28.5195	10.9348	7.34299	-3.25551	0.139191	15.5276	-7.08988	1.28676	43.658	17.0241	16.3856	17.7424	15.0951	31.4439	1.7892	27.1313	21.4706	23.8072	36.1416	-3.52595	3.8049	23.1345	19.4631	3.7911	8.11878	-1.55371	28.7743	-14.8971	-9.56753	9.76329	-8.90434	19.4297	-21.2339	34.1049	-4.55358	5.7908	14.1387	-11.5099	18.8452	5.20456	-13.4317	18.9365	-20.6903	2.68791	7.07162	10.4607	2.85584
753	7.6565	24.2837	-0.103362	18.4947	16.0787	28.6484	-10.7962	-8.25479	24.273	29.7867	47.2868	18.7736	47.2473	28.7075	-4.84497	0.589881	-32.9878	27.733	10.4418	40.1386	6.82367	-0.502639	23.1599	28.8116	-12.5473	43.0835	15.9959	14.3149	5.91635	34.5086	20.092	19.6667	38.2332	39.7913	16.342	39.8852	6.42139	46.9504	16.6292	-14.0102	3.50022	4.00528	16.4099	-10.1906	9.20438	-14.9959	2.33075	10.6535	3.97305
754	-29.5798	5.62019	2.82041	1.5728	19.3073	25.0196	-24.0446	-18.1284	17.7681	14.6455	25.5037	10.3432	2.16386	-5.034	19.7502	-5.426	42.7136	22.8356	9.94078	18.0285	30.0993	6.15393	1.19228	9.21533	11.4149	-28.5854	10.2758	-3.87767	26.9556	6.77566	7.58294	-14.6225	23.1597	23.9299	18.6895	15.438	39.1761	21.9037	1.62226	2.33135	3.03145	-10.2765	19.4077	-5.54336	-5.50073	27.5347	-18.4363	23.587	17.605
755	54.4439	3.97027	20.4889	58.9995	39.5025	36.9983	23.4868	19.9684	-2.55651	33.9119	28.3742	27.8305	28.2813	35.7265	51.1664	59.6013	-16.9684	-0.542555	4.87929	52.297	11.711	47.1216	22.529	48.9334	16.3353	-5.26533	28.1319	-4.47294	27.9207	45.313	-2.29595	12.0942	15.4837	30.8724	29.2612	34.65	-28.961	29.4282	31.8184	-12.7906	25.6013	34.9948	14.3897	-0.213791	2.18479	34.5853	-27.0118	2.39347	8.80157
756	47.9694	11.4989	5.02127	12.536	-9.95641	28.5443	35.0376	25.5241	1.00403	22.4771	-13.0564	-8.59618	15.8581	10.3061	12.7484	-26.815	5.61618	-4.95785	-16.5367	-21.1205	-3.70884	-20.3015	14.1016	6.50099	32.8967	40.2891	13.6783	-12.9355	15.4483	11.8297	-6.79092	31.5866	37.9626	34.3371	23.7108	38.0838	18.4562	13.8283	30.2006	0.573202	9.94623	14.3203	15.6955	9.07189	8.4501	18.83	15.2123	22.5968	16.9841
757	30.3592	13.9991	24.6299	22.2511	20.8633	10.4668	13.0611	9.64681	32.2243	-2.20687	24.3538	35.9066	17.4518	-7.01068	16.5195	33.0425	-21.4412	25.0684	-19.4281	-33.931	-12.4397	-10.9541	29.5263	29.0016	-0.527858	40.9382	31.4	-0.142332	-17.6881	14.7628	-5.78939	-1.34434	23.0982	38.5383	-8.02319	-21.5863	2.84918	31.2834	32.7172	-11.8495	32.5834	1.0166	0.450209	3.88426	25.3195	9.75566	10.1936	-2.36705	15.0746
758	9.7153	12.2733	9.82834	32.38	17.9285	24.4743	-10.9831	-24.4435	-3.90641	2.62761	-4.84107	19.6877	-12.7858	31.738	-6.74051	28.7788	13.296	16.8112	28.3248	22.8364	14.3464	30.8548	0.361862	14.8677	3.37238	45.8761	14.379	29.8809	14.3824	21.8836	11.3844	11.8851	21.3858	2.88636	5.38747	10.889	20.3911	29.8936	-14.6028	-2.09819	-3.59271	1.91429	41.4227	30.9324	-11.556	20.9571	14.4725	-3.01039	23.5092
759	10.634	42.0215	14.4005	26.7708	7.13274	34.4868	8.83279	49.1712	68.5023	64.8262	-3.85689	28.4534	24.7575	27.0552	-0.652948	76.6333	24.9141	10.1897	21.4607	25.7269	23.9887	17.2464	31.5002	-2.24954	24.9974	34.2412	11.4821	32.7204	23.9564	3.19025	-18.5777	10.6527	9.8817	15.1094	14.3364	18.5626	15.7884	35.0137	29.2392	10.4648	6.69074	-7.08266	7.14473	16.373	26.6025	2.83331	7.06575	-24.7002	49.5358
760	20.303	27.0997	11.8866	24.6627	20.4285	39.1844	7.9294	9.664	18.3886	-3.8976	1.80585	-6.50095	36.1823	16.8551	12.5178	6.17061	25.8135	-2.5533	18.0706	9.68472	11.2895	18.8852	8.47194	14.0499	35.6192	34.1802	9.733	35.2775	1.81462	8.34416	37.8664	-7.61837	9.89004	-0.60837	10.8872	5.37671	41.8604	9.33841	15.8114	21.2794	17.7425	-28.7987	-18.3439	30.1067	-11.446	19.9978	15.4387	18.8767	23.3125
761	50.9043	37.5246	39.131	22.7231	54.3011	58.8656	15.4161	37.9529	32.4766	23.9868	52.4838	24.968	24.4397	-2.10142	16.3452	47.7797	29.2023	46.6133	5.01309	18.4015	16.7791	58.1459	28.5024	69.8488	43.1853	51.5123	50.83	-8.8615	20.4384	18.73	-0.986678	30.2888	2.55682	32.8174	13.0712	57.3183	11.559	26.7936	48.0226	12.2461	40.4643	4.67779	29.8867	-11.9087	-2.70798	0.48897	-14.3174	22.8731	51.0609
762	-18.4872	33.016	1.51982	2.02393	-3.47135	24.0343	26.5405	42.0475	7.55569	47.0647	-17.4253	15.086	4.59881	11.1128	1.62825	21.1453	-7.33588	20.1847	-7.29251	1.23203	-28.2413	2.28762	-11.1811	9.35264	56.889	14.428	49.9698	43.5143	23.0621	-21.387	-2.83287	-5.27534	-46.7143	24.8499	47.4182	14.9903	-5.43379	22.1459	13.7299	49.3182	3.9104	46.5074	37.1088	-16.2855	18.3251	14.9403	7.56051	-43.8147	20.8155
763	25.4744	-1.67909	11.158	9.98457	15.8012	-4.39196	28.4044	62.1906	25.9671	28.733	39.4888	5.23456	-1.02932	9.69651	23.4125	8.11869	14.8153	29.5023	29.1804	32.8488	25.5082	5.15857	38.8002	-11.5667	68.0581	51.6746	11.2833	28.8838	-11.5228	15.0632	21.6422	31.2145	46.7801	32.3392	21.8925	-2.56	27.982	-1.48151	-1.9497	11.5774	54.0998	3.61842	19.1331	18.644	5.15191	8.65654	19.1587	-1.34179	-2.84416
764	33.5521	9.62095	8.67265	31.7059	12.7212	10.7188	33.6977	54.6582	35.6008	51.5246	11.4299	24.3169	24.186	9.03638	3.86861	54.6828	8.47923	30.2579	15.0193	47.7631	28.4898	15.1995	26.8927	46.5695	11.2303	12.8754	37.505	28.1193	49.7191	30.3046	33.876	25.4339	25.9786	25.5102	-9.97029	19.5373	31.0333	34.518	53.9923	25.4565	44.9107	19.3559	45.7924	-28.7797	21.6406	36.0534	57.4595	-3.14091	24.253
765	1.7799	15.4436	39.1063	-16.2325	52.4272	-25.9141	8.74271	11.398	24.0521	23.7043	35.3548	16.0038	8.65143	1.29715	58.9412	-29.4163	19.2246	-0.136039	24.5021	-0.861557	20.7733	9.40679	10.0389	19.6697	40.2993	54.9277	35.5551	7.18105	33.8064	14.4309	7.05451	11.6775	10.2998	6.92134	20.5427	4.16379	12.7846	-5.59506	10.0256	17.6462	28.2668	-12.1121	-4.49065	6.13097	7.75347	-7.62365	-0.999677	2.62486	-5.74928
766	9.47262	15.0133	35.5528	20.0907	22.6273	13.1632	39.698	3.23199	32.7657	48.2988	0.831575	21.3643	23.8973	26.4303	16.9636	58.4975	22.032	14.5673	39.1037	51.641	7.17951	-6.28067	26.2606	9.80351	19.3481	4.89459	25.443	-1.00673	12.546	15.101	18.6584	-21.7816	57.781	16.346	20.9141	14.4852	1.05921	31.636	13.2163	21.7999	19.3864	31.9767	0.570394	36.1673	-3.23186	26.3723	23.9805	8.59209	19.2078
767	-1.62731	-0.220329	20.1854	25.5897	-11.007	-4.60427	-9.20233	23.1992	-15.3992	12.0023	-12.596	2.80628	19.2094	4.61317	0.0180311	6.42419	-0.168156	9.24115	-12.3475	13.0658	38.4813	-8.10087	27.3196	22.7428	-1.83098	4.5983	-0.969144	4.46661	7.90615	13.3494	50.7966	27.2477	-3.29695	-8.83758	6.62644	9.09501	16.5682	24.046	-0.471134	6.01674	-4.49054	-1.99237	15.5111	11.0196	6.53388	1.05341	-14.4212	40.1096	-0.353599
768	-23.5802	46.9031	-25.6158	-0.137188	23.3393	5.81402	29.2867	-16.2422	-4.77229	48.6961	-22.8366	27.6298	-2.90428	14.5609	10.0257	-2.50955	42.9552	-2.57974	27.886	10.3521	-23.1809	-21.7129	-0.243699	23.227	-12.3007	32.1734	39.6495	13.1276	36.6083	9.09162	-11.4223	-0.933307	5.55883	0.0540209	-2.44704	8.05554	0.56194	-6.92794	4.5866	20.1055	-16.3715	0.156409	-14.3109	31.2264	9.76898	17.3165	21.8696	-0.572245	33.9918
769	-26.1974	10.1399	-18.5277	8.79993	39.1231	-1.55755	-0.242154	-21.9302	8.37876	35.6848	30.9882	9.28958	0.589178	32.8871	36.1837	66.4795	26.7746	9.06936	8.36431	22.6594	23.9551	3.25165	11.5494	5.84865	2.14966	12.4527	18.7581	24.0659	11.3768	19.6908	-7.99178	-39.6707	10.6543	44.9832	-13.6832	1.65494	5.99796	22.3459	-8.3007	-6.94177	-16.5773	8.79324	-3.83009	7.55267	-7.0579	13.338	35.7409	-0.849476	-14.4325
770	20.1413	38.5059	59.8554	8.18957	20.5091	26.8144	15.1056	48.3832	16.6477	8.89927	50.1384	30.3655	23.5812	48.7857	31.9794	51.1629	19.3367	29.5011	-13.3433	4.80393	46.9432	3.0751	7.20004	21.3185	29.4311	6.53819	42.6403	13.7379	14.8316	6.92176	40.009	17.0936	18.1763	-10.7426	24.3375	-1.58289	1.49659	51.5764	4.6572	18.7393	-24.1768	-15.0907	-7.0018	11.0902	16.1858	6.2854	-15.6105	-12.5016	31.6127
771	12.1009	17.7129	26.3161	17.9097	32.4941	40.0698	34.6361	6.19336	32.7421	29.2817	4.81259	24.335	51.8491	27.3547	4.85212	10.3415	40.823	32.2969	2.7634	12.2223	22.6741	15.1189	38.5569	18.9884	12.4135	40.8324	18.2454	27.6525	5.05436	38.4509	34.8424	18.2292	4.61139	2.98908	8.36291	21.7329	31.0993	31.4622	-20.1778	26.1794	-2.46626	-20.114	-16.7639	4.5842	-0.0691226	-0.723973	30.6202	28.9634	-15.6939
772	48.737	15.2166	10.6919	18.1627	3.6293	-18.9079	26.5508	8.0057	-8.54276	17.9051	4.34967	13.7911	0.229865	10.6656	-24.9013	15.5295	2.95798	-17.6156	14.8093	43.2322	3.6537	19.0739	0.493069	-7.08864	14.329	10.7461	13.163	3.57967	26.9966	-25.586	9.83182	10.2504	18.67	9.0905	19.5126	37.9362	15.3615	-0.211464	8.21792	3.64962	28.0836	-16.4796	-8.03983	16.4027	-30.1514	10.2978	21.7506	-41.793	-9.33255
773	43.007	34.6544	12.292	-14.0809	13.5363	26.1438	61.7411	32.3286	6.90662	20.4747	9.03337	24.5827	0.123019	33.6541	12.1762	19.6897	-0.805387	8.69124	43.18	24.6607	3.13369	16.5993	-0.942341	23.5091	18.9539	31.3923	32.8246	13.2507	26.6715	37.087	29.4974	-16.0968	20.3045	18.7014	-5.90525	22.4845	47.8711	20.2546	-0.364408	19.0143	34.3909	28.7659	41.1396	8.51199	-22.1162	-3.74499	12.6262	13.9974	12.3692
774	33.3849	37.8262	16.2551	46.6713	21.0755	12.4681	36.849	22.2188	9.57801	34.9266	21.2652	20.594	30.9137	34.2243	19.5264	7.82033	46.1065	10.3854	17.6574	51.9228	-3.8179	15.4357	36.6841	29.9276	18.1668	11.4019	8.63356	-1.13805	18.0878	21.3113	20.5331	5.75341	37.9728	20.1914	-5.58991	0.629015	7.84863	48.0692	15.2914	23.5156	-12.2581	-13.029	7.20315	4.43866	25.6781	13.9216	16.1699	-11.5772	9.68121
775	20.1487	-6.14667	34.5563	6.25657	4.95447	14.6502	6.34284	30.0327	-11.28	26.404	37.0849	18.7626	-22.5624	-5.8911	8.77695	6.44172	24.1032	28.7614	-6.58345	-1.93188	4.71642	-7.63851	-6.99662	12.6421	29.2778	6.91053	17.5403	-1.83309	24.7911	13.4126	3.03151	0.648006	-7.73784	13.8738	2.48363	-11.9085	-5.30246	5.30156	4.90435	-2.49427	-16.8945	-20.2955	-31.6975	23.8994	8.496	-4.90823	-4.3125	-3.71725	13.8783
776	36.0837	63.5423	6.99478	-4.55917	16.8809	14.3153	-3.25607	48.1671	7.58522	5.99811	17.4062	16.8096	15.2088	6.60366	-25.0055	5.38157	23.7651	-7.85473	2.52253	18.8967	6.26818	43.6372	28.004	19.3687	52.7317	-17.9069	12.4531	32.8117	32.1696	1.52683	-11.1165	24.2399	12.5962	-9.0476	2.30913	7.66638	27.0243	46.383	18.743	-17.8957	15.4669	1.8314	-14.8023	-23.4341	-17.0636	17.3092	9.68467	-15.9373	15.4437
777	21.2587	-8.09624	17.5456	-8.81667	36.8174	37.4481	-2.92529	-16.3025	34.317	-22.0677	13.5439	-6.84817	21.7564	13.357	12.9541	-17.4524	18.1377	22.7244	20.3082	26.8884	5.46549	-7.96043	36.6107	56.1791	8.74473	9.3078	8.86843	2.42643	3.98252	36.5365	18.0886	52.6389	7.18754	16.7344	22.2802	23.8248	16.3683	-10.0894	16.4525	-6.0062	28.5344	-1.92506	15.6154	-10.8444	14.6962	0.236993	-6.22149	1.3204	7.86339
778	-7.44342	22.2911	11.0179	24.7359	22.4454	4.14656	14.8386	19.5216	10.1959	-4.13918	-9.48351	12.163	19.8005	5.42836	23.047	-0.343708	-21.7436	29.8473	11.4294	31.0021	11.5658	8.12061	9.66666	-3.79591	11.733	15.2535	36.7659	58.2699	6.7664	1.25517	23.7365	6.2105	8.67747	21.1374	-5.40907	7.03811	34.4792	-9.0859	0.343658	-9.23215	-8.81327	20.601	-13.9893	23.416	19.8174	-18.785	-1.39072	-1.99974	23.3886
779	30.2966	5.85482	55.4051	11.9471	12.4812	3.00782	54.5267	16.0381	9.5427	18.0401	17.5307	36.0148	22.4928	33.9645	5.43032	-12.1095	-3.65458	32.7951	28.2402	49.6805	50.1163	10.548	14.9759	-6.59977	23.8212	9.23912	12.6543	2.06666	13.477	46.8854	24.292	6.6972	17.1012	23.5041	37.9066	41.3086	-10.2894	22.1124	10.5149	5.918	28.3218	-7.27301	30.1336	-6.45844	32.9516	16.3637	21.7782	39.1951	-25.3849
780	15.9126	17.4598	-19.994	-5.44943	35.0938	22.6359	10.1763	5.71529	19.2532	11.7893	-21.6759	20.8574	10.3897	-11.0796	1.44968	-13.0223	18.5046	14.0302	-21.4451	-4.92165	12.6007	-16.8779	-9.35735	59.1624	7.68132	1.19962	70.7173	13.2343	16.7511	26.2676	7.78389	-13.6999	6.81618	-30.6679	3.84852	34.3652	-17.1178	-7.60048	-7.08232	1.43654	25.956	-10.5234	-11.0018	-10.4792	-6.95518	5.57	24.0969	-9.37486	-0.844643
781	42.1161	45.3941	3.66332	-6.07632	17.1757	28.4199	2.6564	22.8856	-12.892	-2.67622	-24.4666	23.7372	-4.06423	7.12921	-19.682	32.5026	51.6834	15.8607	19.035	-11.7934	-10.624	-28.4565	-12.2905	29.8745	-11.9612	41.2029	18.3671	34.5317	-2.30278	5.86406	21.0326	-21.7969	-9.62397	5.55166	-3.26949	14.9129	22.0991	13.2894	44.4843	2.68419	5.88913	16.0997	18.3162	12.5387	-6.23223	11.0035	39.2464	0.496573	15.7545
782	3.28368	18.7754	-0.735082	-19.2483	3.23606	-29.2817	13.1979	18.6751	24.1504	36.6232	20.0939	16.5625	22.0294	16.4943	13.9573	-8.58128	-8.12141	18.337	-0.205637	14.2503	-11.2948	8.15918	12.6124	7.06499	3.51712	23.9689	-4.57941	-4.128	31.3238	0.775918	16.2285	-0.318227	-27.8642	10.5907	-15.9531	-12.4955	5.9635	14.424	-18.1135	9.35112	14.8176	0.286737	-12.2416	10.2324	-26.2905	39.1894	10.6728	-15.8408	5.64928
783	41.9054	48.4015	36.8916	29.3754	16.8532	5.3252	5.79109	21.2511	22.7057	-18.8457	16.5974	1.03504	20.4676	14.8947	-21.6833	-3.26614	2.1462	-4.4461	-8.04267	-17.6438	3.75099	-18.8582	7.52875	8.91212	17.2921	19.6688	21.0424	53.4131	11.7812	24.1469	-3.48959	10.8719	4.23147	-8.41071	7.9459	8.30131	-14.3443	7.00924	1.36237	-14.2848	3.06765	-11.5796	7.7735	39.1269	20.4812	-1.16368	-14.8073	2.55031	29.9096
784	-11.8429	39.9205	14.6745	28.4181	32.1518	21.8757	11.5891	12.2922	18.9853	25.6676	28.3396	3.00118	28.6527	-26.7066	41.9238	25.5439	-9.84622	40.7534	25.3432	9.9227	5.49225	22.052	13.602	-4.85752	-8.32648	1.19529	21.708	40.2114	6.70635	36.1927	21.6706	47.1404	-5.39789	36.0558	13.5022	-15.0588	-5.62691	4.79784	12.2162	21.628	41.0335	2.43328	15.8273	1.21573	28.5991	-21.0226	-7.64879	6.72038	2.08557
785	36.2601	6.60474	6.9444	0.278903	60.6086	0.933875	13.2545	21.5709	12.8833	13.1916	-10.5038	5.79735	21.0953	7.3899	3.68159	-0.0294327	5.25703	18.5412	-20.1767	24.1035	3.38195	-6.34106	-0.0653299	-5.79064	18.4832	-15.2435	-22.9707	1.30182	6.57448	26.8474	-16.8793	2.39467	-1.3305	9.94523	37.2224	33.501	-15.2188	5.06316	7.3473	8.63366	16.9223	-11.7863	-3.49218	15.8048	7.10501	-5.59162	9.71537	-14.9742	0.340202
[truncated: 855 more rows]
[truncated: 326 more columns]

## Sheet: Fig.4b
Raman shift	4-MBT event	4-Mpy event	Mixed event	Null event
800.214	-48.1164	31.3599	1.56522	23.0769
801.903	43.0274	20.4236	-7.15514	27.2915
803.592	-11.8117	1.85633	-3.83537	-2.54521
805.281	-9.54043	-5.3905	5.50914	19.4872
806.968	6.16175	-41.3573	-11.133	-44.6792
808.657	19.3474	5.91203	24.2258	-15.1248
[truncated: 369 more rows]

[truncated: 47 more sheets: Fig.4c, Fig.4d, Fig.5b, Fig.5c, Fig.5f, Fig.5g, Fig.5h, Supplementary Fig. 5a, Supplementary Fig. 5b, Supplementary Fig. 6a, Supplementary Fig. 6b, Supplementary Fig. 6c, Supplementary Fig. 6d, Supplementary Fig. 7a, Supplementary Fig. 7b, Supplementary Fig. 8, Supplementary Fig. 9a, Supplementary Fig. 10, Supplementary Fig. 11a, Supplementary Fig. 11b …]
